# Supplementary material for: Convergence of human and Old World monkey gut microbiomes demonstrates the importance of human ecology over phylogeny
Source: Genome Biol. 2019 Oct 8;20:201. doi: 10.1186/s13059-019-1807-z (PMC6781418; doi:10.1186/s13059-019-1807-z)
Supplement: Supplementary file 3 — Table S3. Shared gut microbial taxa between host taxonomic groups. (XLSX 56 kb) [file 13059_2019_1807_MOESM3_ESM.xlsx]

## Sheet: Sheet1
Table S3: Shared gut microbial taxa between host taxonomic groups based on sOTUs from 16S rRNA gene sequencing. Zero or low prevalence of taxa in human populations and non-human primate species included for each comparison is noted.
Non-Industrialized Human-Ape			Non-Industrialized Human-Cercopithecine			Non-industrialized Human-Baboon				All Human-Ape			All Human-Cercopithecine			All Human-Baboon
Sequence	Taxon	Prevalence	Sequence	Taxon	Prevalence	Sequence	Taxon	Prevalence		Sequence	Taxon	Prevalence	Sequence	Taxon	Prevalence	Sequence	Taxon	Prevalence
AACGTAGGTCACAAGCGTTGTCCGGAATTACTGGGTGTAAAGGGAGCGCAGGCGGGAAGACAAGTTGGAAGTGAAATCCATGGGCTCAACCCATGAACTG	Faecalibacterium prausnitzii		AACGTAGGTCACAAGCGTTGTCCGGAATTACTGGGTGTAAAGGGAGCGCAGGCGGGAAGACAAGTTGGAAGTGAAATCCATGGGCTCAACCCATGAACTG	Faecalibacterium prausnitzii		AACGTAGGGTGCAAGCGTTGTCCGGAATTACTGGGTGTAAAGGGAGCGCAGGCGGACCGGCAAGTTGGAAGTGAAAACTATGGGCTCAACCCATAAATTG	['k__Bacteria', 'p__Firmicutes', 'c__Clostridia', 'o__Clostridiales', 'f__Ruminococcaceae', 'g__', 's__']			AACGTAGGTCACAAGCGTTGTCCGGAATTACTGGGTGTAAAGGGAGCGCAGGCGGGAAGACAAGTTGGAAGTGAAATCCATGGGCTCAACCCATGAACTG	Faecalibacterium prausnitzii		AACGTAGGGTGCAAGCGTTGTCCGGAATTACTGGGTGTAAAGGGAGCGCAGGCGGACCGGCAAGTTGGAAGTGAAAACTATGGGCTCAACCCATAAATTG	Unknown Ruminococcaceae	not in geladas	AACGTAGGGTGCAAGCGTTGTCCGGAATTACTGGGTGTAAAGGGAGCGCAGGCGGACCGGCAAGTTGGAAGTGAAAACTATGGGCTCAACCCATAAATTG	Unknown Ruminococcaceae
AACGTAGGTCACAAGCGTTGTCCGGAATTACTGGGTGTAAAGGGAGCGCAGGCGGGAAGACAAGTTGGAAGTGAAATCTATGGGCTCAACCCATAAACTG	Faecalibacterium prausnitzii	not in chimps	AACGTAGGTCACAAGCGTTGTCCGGAATTACTGGGTGTAAAGGGAGCGCAGGCGGGAAGACAAGTTGGAAGTGAAATCTATGGGCTCAACCCATAAACTG	Faecalibacterium prausnitzii	not in geladas	AACGTAGGTCACAAGCGTTGTCCGGAATTACTGGGTGTAAAGGGAGCGCAGGCGGGAAGACAAGTTGGAAGTGAAATCCATGGGCTCAACCCATGAACTG	['k__Bacteria', 'p__Firmicutes', 'c__Clostridia', 'o__Clostridiales', 'f__Ruminococcaceae', 'g__Faecalibacterium', 's__prausnitzii']			AACGTAGGTCACAAGCGTTGTCCGGAATTACTGGGTGTAAAGGGAGCGCAGGCGGGAAGACAAGTTGGAAGTGAAATCTATGGGCTCAACCCATAAACTG	Faecalibacterium prausnitzii	not in chimps	AACGTAGGTCACAAGCGTTGTCCGGAATTACTGGGTGTAAAGGGAGCGCAGGCGGGAAGACAAGTTGGAAGTGAAATCCATGGGCTCAACCCATGAACTG	Faecalibacterium prausnitzii		AACGTAGGTCACAAGCGTTGTCCGGAATTACTGGGTGTAAAGGGAGCGCAGGCGGGAAGACAAGTTGGAAGTGAAATCCATGGGCTCAACCCATGAACTG	Faecalibacterium prausnitzii
TACGTAGGGGGCAAGCGTTATCCGGATTTACTGGGTGTAAAGGGAGCGTAGACGGTGTGGCAAGTCTGATGTGAAAGGCATGGGCTCAACCTGTGGACTG	Blautia sp.		TACGTAGGGGGCAAGCGTTATCCGGATTTACTGGGTGTAAAGGGAGCGTAGACGGATGGACAAGTCTGATGTGAAAGGCTGGGGCTCAACCCCGGGACTG	Blautia sp.	rare in geladas	AACGTAGGTCACAAGCGTTGTCCGGAATTACTGGGTGTAAAGGGAGCGCAGGCGGGAAGACAAGTTGGAAGTGAAATCTATGGGCTCAACCCATAAACTG	['k__Bacteria', 'p__Firmicutes', 'c__Clostridia', 'o__Clostridiales', 'f__Ruminococcaceae', 'g__Faecalibacterium', 's__prausnitzii']			TACGTAGGGGGCAAGCGTTATCCGGAATTACTGGGTGTAAAGGGTGCGTAGGTGGTATGGCAAGTCAGAAGTGAAAACCCAGGGCTTAACTCTGGGACTG	Coprococcus sp.		AACGTAGGTCACAAGCGTTGTCCGGAATTACTGGGTGTAAAGGGAGCGCAGGCGGGAAGACAAGTTGGAAGTGAAATCTATGGGCTCAACCCATAAACTG	Faecalibacterium prausnitzii	not in geladas	AACGTAGGTCACAAGCGTTGTCCGGAATTACTGGGTGTAAAGGGAGCGCAGGCGGGAAGACAAGTTGGAAGTGAAATCTATGGGCTCAACCCATAAACTG	Faecalibacterium prausnitzii
TACGTAGGTGGCAAGCGTTATCCGGATTTACTGGGTGTAAAGGGCGCGTAGGCGGGGATGCAAGTCAGATGTGAAATCTATGGGCTTAACCCATAAACTG	Unknown Ruminococcaceae		TACGTAGGGGGCAAGCGTTATCCGGATTTACTGGGTGTAAAGGGAGCGTAGACGGCACGGCAAGCCAGATGTGAAAGCCCGGGGCTCAACCCCGGGACTG	Ruminococcus gnavus	not in geladas	AACGTAGGTCACAAGCGTTGTCCGGAATTACTGGGTGTAAAGGGAGCGCAGGCGGGCGATCAAGTTGGAAGTGAAATCCATGGGCTCAACCCATGAACTG	['k__Bacteria', 'p__Firmicutes', 'c__Clostridia', 'o__Clostridiales', 'f__Ruminococcaceae', 'g__Faecalibacterium', 's__prausnitzii']			TACGTAGGGGGCAAGCGTTATCCGGATTTACTGGGTGTAAAGGGAGCGTAGACGGATGGACAAGTCTGATGTGAAAGGCTGGGGCTCAACCCCGGGACTG	Blautia sp.		TACGTAGGGGGCAAGCGTTATCCGGAATTACTGGGTGTAAAGGGTGCGTAGGTGGTATGGCAAGTCAGAAGTGAAAACCCAGGGCTTAACTCTGGGACTG	Coprococcus sp.	not in geladas	TACGTAGGGGGCAAGCGTTATCCGGAATTACTGGGTGTAAAGGGTGCGTAGGTGGTATGGCAAGTCAGAAGTGAAAACCCAGGGCTTAACTCTGGGACTG	Coprococcus sp.
TACGTAGGTGGCAAGCGTTGTCCGGATTTACTGGGTGTAAAGGGCGTGCAGCCGGGCATGCAAGTCAGATGTGAAATCTCAGGGCTTAACCCTGAAACTG	Oscillospira sp.		TACGTAGGGGGCAAGCGTTATCCGGATTTACTGGGTGTAAAGGGAGCGTAGACGGCTGTGCAAGTCTGAAGTGAAAGGCATGGGCTCAACCTGTGGACTG	Dorea formicigenerans	not in geladas	TACGGAAGATGCGAGCGTTATCCGGATTTATTGGGTTTAAAGGGAGCGTAGGCGGGCTGTTAAGTCAGCGGTCAAATGTCAGGGCCCAACCTTGGCATGC	['k__Bacteria', 'p__Bacteroidetes', 'c__Bacteroidia', 'o__Bacteroidales', 'f__[Paraprevotellaceae]', 'g__CF231', 's__']			TACGTAGGGGGCAAGCGTTATCCGGATTTACTGGGTGTAAAGGGAGCGTAGACGGTGTGGCAAGTCTGATGTGAAAGGCATGGGCTCAACCTGTGGACTG	Blautia sp.		TACGTAGGGGGCAAGCGTTATCCGGATTTACTGGGTGTAAAGGGAGCGTAGACGGACTGGCAAGTCTGATGTGAAAGGCGGGGGCTCAACCCCTGGACTG	Blautia sp.	not in geladas	TACGTAGGGGGCAAGCGTTATCCGGATTTACTGGGTGTAAAGGGAGCGTAGACGGACTGGCAAGTCTGATGTGAAAGGCGGGGGCTCAACCCCTGGACTG	Blautia obeum
TACGTAGGTGGCAAGCGTTGTCCGGATTTACTGGGTGTAAAGGGCGTGCAGCCGGGTCTGCAAGTCAGATGTGAAATCCATGGGCTCAACCCATGAACTG	Unknown Ruminococcaceae		TACGTAGGGGGCAAGCGTTATCCGGATTTACTGGGTGTAAAGGGAGCGTAGACGGTGTGGCAAGTCTGATGTGAAAGGCATGGGCTCAACCTGTGGACTG	Blautia sp.		TACGGAAGGTCCGGGCGTTATCCGGATTTATTGGGTTTAAAGGGAGCGTAGGCCGTCTGTTAAGCGTGTTGTGAAATGTCGGGGCTCAACCTGGGCATTG	['k__Bacteria', 'p__Bacteroidetes', 'c__Bacteroidia', 'o__Bacteroidales', 'f__Prevotellaceae', 'g__Prevotella', 's__stercorea']			TACGTAGGTGGCAAGCGTTGTCCGGATTTACTGGGTGTAAAGGGCGTGCAGCCGGGTCTGCAAGTCAGATGTGAAATCCATGGGCTCAACCCATGAACTG	Unknown Ruminococcaceae	rare in Thailand	TACGTAGGGGGCAAGCGTTATCCGGATTTACTGGGTGTAAAGGGAGCGTAGACGGATGGACAAGTCTGATGTGAAAGGCTGGGGCTCAACCCCGGGACTG	Blautia sp.	rare in geladas	TACGTAGGGGGCAAGCGTTATCCGGATTTACTGGGTGTAAAGGGAGCGTAGACGGATGGACAAGTCTGATGTGAAAGGCTGGGGCTCAACCCCGGGACTG	Blautia sp.
TACGTAGGTGGCAAGCGTTGTCCGGATTTACTGGGTGTAAAGGGCGTGTAGCCGGGAGGGCAAGTCAGATGTGAAATCCACGGGCTCAACTCGTGAACTG	Oscillospira sp.	rare in gorillas	TACGTAGGGGGCAAGCGTTATCCGGATTTACTGGGTGTAAAGGGAGCGTAGACGGTTTTGCAAGTCTGAAGTGAAAGCCCGGGGCTTAACCCCGGGACTG	Unknown Lachnospiraceae	rare in geladas	TACGGAGGGTGCAAGCGTTAATCGGAATAACTGGGCGTAAAGGGCATGCAGGCGGTTCATCAAGTAGGATGTGAAATCCCCGGGCTCAACCTGGGAACAG	['k__Bacteria', 'p__Proteobacteria', 'c__Gammaproteobacteria', 'o__Aeromonadales', 'f__Succinivibrionaceae', 'g__Succinivibrio', 's__']			TACGTAGGTGGCGAGCGTTATCCGGAATTATTGGGCGTAAAGAGGGAGCAGGCGGCACTAAGGGTCTGTGGTGAAAGATCGAAGCTTAACTTCGGTAAGC	Unknown Erysipelotrichaceae	rare in Thailand	TACGTAGGGGGCAAGCGTTATCCGGATTTACTGGGTGTAAAGGGAGCGTAGACGGCACGGCAAGCCAGATGTGAAAGCCCGGGGCTCAACCCCGGGACTG	Ruminococcus gnavus	not in geladas	TACGTAGGGGGCAAGCGTTATCCGGATTTACTGGGTGTAAAGGGAGCGTAGACGGCACGGCAAGCCAGATGTGAAAGCCCGGGGCTCAACCCCGGGACTG	Ruminococcus gnavis
TACGTAGGTGGCGAGCGTTATCCGGAATTATTGGGCGTAAAGAGGGAGCAGGCGGCACTAAGGGTCTGTGGTGAAAGATCGAAGCTTAACTTCGGTAAGC	Unknown Erysipelotrichaceae		TACGTAGGGGGCAAGCGTTGTCCGGAATTATTGGGCGTAAAGAGTACGTAGGCGGTCTGGTAAGCGCAAGGTGAAAGGCATAGGCTCAACCAATGTCAGC	Uknown Mogibacteraceae		TACGTAGGGGGCAAGCGTTATCCGGAATTACTGGGTGTAAAGGGTGCGTAGGTGGTATGGCAAGTCAGAAGTGAAAACCCAGGGCTTAACTCTGGGACTG	['k__Bacteria', 'p__Firmicutes', 'c__Clostridia', 'o__Clostridiales', 'f__Lachnospiraceae', 'g__Coprococcus', 's__']			TACGTATGGAGCAAGCGTTATCCGGATTTACTGGGTGTAAAGGGTGCGTAGGTGGCAGTGCAAGTCAGATGTGAAAGGCCGGGGCTCAACCCCGGAGCTG	Coprococcus sp.		TACGTAGGGGGCAAGCGTTATCCGGATTTACTGGGTGTAAAGGGAGCGTAGACGGCTGTGCAAGTCTGAAGTGAAAGGCATGGGCTCAACCTGTGGACTG	Dorea formicigenerans	not in geladas	TACGTAGGGGGCAAGCGTTATCCGGATTTACTGGGTGTAAAGGGAGCGTAGACGGCTGTGCAAGTCTGAAGTGAAAGGCATGGGCTCAACCTGTGGACTG	Dorea formicigenerans
TACGTATGGAGCAAGCGTTATCCGGATTTACTGGGTGTAAAGGGTGCGTAGGTGGCAGTGCAAGTCAGATGTGAAAGGCCGGGGCTCAACCCCGGAGCTG	Coprococcus sp.		TACGTAGGGGGCGAGCGTTGTCCGGAATGATTGGGCGTAAAGGGCGCGTAGGCGGCCTGCTAAGTCTGGAGTGAAAGTCCTGCTTTCAAGGTGGGAATTG	Unknown Clostridiales		TACGTAGGGGGCAAGCGTTATCCGGATTTACTGGGTGTAAAGGGAGCGTAGACGGACTGGCAAGTCTGATGTGAAAGGCGGGGGCTCAACCCCTGGACTG	['k__Bacteria', 'p__Firmicutes', 'c__Clostridia', 'o__Clostridiales', 'f__Lachnospiraceae', 'g__Blautia', 's__obeum']			TACGTATGGTGCAAGCGTTATCCGGATTTACTGGGTGTAAAGGGAGCGCAGGCGGTGCGGCAAGTCTGATGTGAAAGCCCGGGGCTCAACCCCGGTACTG	Roseburia sp.	rare in chimpanzees	TACGTAGGGGGCAAGCGTTATCCGGATTTACTGGGTGTAAAGGGAGCGTAGACGGTGTGGCAAGTCTGATGTGAAAGGCATGGGCTCAACCTGTGGACTG	Blautia sp.		TACGTAGGGGGCAAGCGTTATCCGGATTTACTGGGTGTAAAGGGAGCGTAGACGGTGTGGCAAGTCTGATGTGAAAGGCATGGGCTCAACCTGTGGACTG	Blautia sp.
TACGTATGGTGCAAGCGTTATCCGGATTTACTGGGTGTAAAGGGAGCGCAGGCGGAAGGCTAAGTCTGATGTGAAAGCCCGGGGCTCAACCCCGGTACTG	Roseburia sp.		TACGTAGGTGGCAAGCGTTATCCGGATTTACTGGGTGTAAAGGGCGCGTAGGCGGGGATGCAAGTCAGATGTGAAATCTATGGGCTTAACCCATAAACTG	Unknown Ruminoccocaceae		TACGTAGGGGGCAAGCGTTATCCGGATTTACTGGGTGTAAAGGGAGCGTAGACGGATGGACAAGTCTGATGTGAAAGGCTGGGGCTCAACCCCGGGACTG	['k__Bacteria', 'p__Firmicutes', 'c__Clostridia', 'o__Clostridiales', 'f__Lachnospiraceae', 'g__Blautia', 's__']						TACGTAGGGGGCAAGCGTTATCCGGATTTACTGGGTGTAAAGGGAGCGTAGACGGTTTTGCAAGTCTGAAGTGAAAGCCCGGGGCTTAACCCCGGGACTG	Unknown Lachnospiraceae	rare in geladas	TACGTAGGGGGCAAGCGTTATCCGGATTTACTGGGTGTAAAGGGAGCGTAGACGGTTTTGCAAGTCTGAAGTGAAAGCCCGGGGCTTAACCCCGGGACTG	Unknown Lachnospiraceae
			TACGTAGGTGGCAAGCGTTGTCCGGAATTACTGGGTGTAAAGGGAGCGCAGGCGGGAAATCAAGTTGGATGTGAAATGTCGGGGCTTAACCCCGGAACTG	Unknown Ruminoccocaceae		TACGTAGGGGGCAAGCGTTATCCGGATTTACTGGGTGTAAAGGGAGCGTAGACGGCACGGCAAGCCAGATGTGAAAGCCCGGGGCTCAACCCCGGGACTG	['k__Bacteria', 'p__Firmicutes', 'c__Clostridia', 'o__Clostridiales', 'f__Lachnospiraceae', 'g__[Ruminococcus]', 's__gnavus']						TACGTAGGTGGCAAGCGTTGTCCGGATTTACTGGGTGTAAAGGGCGTGCAGCCGGGTCTGCAAGTCAGATGTGAAATCCATGGGCTCAACCCATGAACTG	Unknown Ruminococcaceae	rare in Thailand	TACGTAGGTGGCAAGCGTTGTCCGGATTTACTGGGTGTAAAGGGCGTGCAGCCGGGTCTGCAAGTCAGATGTGAAATCCATGGGCTCAACCCATGAACTG	Unknown Ruminococcaceae	rare in Thailand
			TACGTAGGTGGCAAGCGTTGTCCGGAATTACTGGGTGTAAAGGGTGCGCAGGCGGGATTGCAAGTTGGATGTGAAATACCGGGGCTTAACCCCGGAGCTG	Unknown Ruminoccocaceae		TACGTAGGGGGCAAGCGTTATCCGGATTTACTGGGTGTAAAGGGAGCGTAGACGGCATGGCAAGTCTGAAGTGAAATGCGGGGGCTCAACCCCTGAACTG	['k__Bacteria', 'p__Firmicutes', 'c__Clostridia', 'o__Clostridiales', 'f__Lachnospiraceae', 'g__', 's__']						TACGTATGGAGCAAGCGTTATCCGGATTTACTGGGTGTAAAGGGTGCGTAGGTGGCAGTGCAAGTCAGATGTGAAAGGCCGGGGCTCAACCCCGGAGCTG	Coprococcus sp.	rare in geladas	TACGTATGGAGCAAGCGTTATCCGGATTTACTGGGTGTAAAGGGTGCGTAGGTGGCAGTGCAAGTCAGATGTGAAAGGCCGGGGCTCAACCCCGGAGCTG	Coprococcus sp.
			TACGTAGGTGGCAAGCGTTGTCCGGATTTACTGGGTGTAAAGGGCGTGCAGCCGGGAATGCAAGTCAGATGTGAAATCCATGGGCTTAACCCATGAACTG	Unknown Ruminoccocaceae		TACGTAGGGGGCAAGCGTTATCCGGATTTACTGGGTGTAAAGGGAGCGTAGACGGCTGTGCAAGTCTGAAGTGAAAGGCATGGGCTCAACCTGTGGACTG	['k__Bacteria', 'p__Firmicutes', 'c__Clostridia', 'o__Clostridiales', 'f__Lachnospiraceae', 'g__Dorea', 's__formicigenerans']						TACGTATGGTGCAAGCGTTATCCGGATTTACTGGGTGTAAAGGGAGCGCAGGCGGTGCGGCAAGTCTGATGTGAAAGCCCGGGGCTCAACCCCGGTACTG	Roseburia sp.	rare in geladas	TACGTATGGTGCAAGCGTTATCCGGATTTACTGGGTGTAAAGGGAGCGCAGGCGGTGCGGCAAGTCTGATGTGAAAGCCCGGGGCTCAACCCCGGTACTG	Roseburia sp.
			TACGTAGGTGGCAAGCGTTGTCCGGATTTACTGGGTGTAAAGGGCGTGCAGCCGGGCATGCAAGTCAGATGTGAAATCTCAGGGCTTAACCCTGAAACTG	Oscillospira sp.		TACGTAGGGGGCAAGCGTTATCCGGATTTACTGGGTGTAAAGGGAGCGTAGACGGTGTGGCAAGTCTGATGTGAAAGGCATGGGCTCAACCTGTGGACTG	['k__Bacteria', 'p__Firmicutes', 'c__Clostridia', 'o__Clostridiales', 'f__Lachnospiraceae', 'g__Blautia', 's__']									TACGTATGGTGCAAGCGTTATCCGGATTTACTGGGTGTAAAGGGAGCGTAGGTGGCAAGGCAAGCCAGAAGTGAAAACCCGGGGCTCAACCGCGGGATTG	Unknown Lachnospiraceae
			TACGTAGGTGGCAAGCGTTGTCCGGATTTACTGGGTGTAAAGGGCGTGCAGCCGGGTCTGCAAGTCAGATGTGAAATCCATGGGCTCAACCCATGAACTG	Unknown Ruminoccocaceae		TACGTAGGGGGCAAGCGTTATCCGGATTTACTGGGTGTAAAGGGAGCGTAGACGGTTTTGCAAGTCTGAAGTGAAAGCCCGGGGCTTAACCCCGGGACTG	['k__Bacteria', 'p__Firmicutes', 'c__Clostridia', 'o__Clostridiales', 'f__Lachnospiraceae', 'g__', 's__']
			TACGTAGGTGGCAAGCGTTGTCCGGATTTACTGGGTGTAAAGGGCGTGTAGCCGGGAGGGCAAGTCAGATGTGAAATCCACGGGCTCAACTCGTGAACTG	Oscillospira sp.		TACGTAGGGGGCAAGCGTTGTCCGGAATTATTGGGCGTAAAGAGTACGTAGGCGGTCTGGTAAGCGCAAGGTGAAAGGCATAGGCTCAACCAATGTCAGC	['k__Bacteria', 'p__Firmicutes', 'c__Clostridia', 'o__Clostridiales', 'f__[Mogibacteriaceae]', 'g__', 's__']
			TACGTAGGTGGCAAGCGTTGTCCGGATTTACTGGGTGTAAAGGGCGTGTAGGCGGAGAAGCAAGTCAGAAGTGAAATCCATGGGCTTAACCCATGAACTG	Unknown Ruminoccocaceae		TACGTAGGGGGCGAGCGTTGTCCGGAATGATTGGGCGTAAAGGGCGCGTAGGCGGCCTGCTAAGTCTGGAGTGAAAGTCCTGCTTTCAAGGTGGGAATTG	['k__Bacteria', 'p__Firmicutes', 'c__Clostridia', 'o__Clostridiales', 'f__', 'g__', 's__']
			TACGTAGGTTGCAAGCGTTGTCCGGATTTACTGGGTGTAAAGGGCGTGTAGGCGGAGATGCAAGTTAGGAGTGAAATCTATGGGCTCAACCCATAAACTG	Unknown Ruminoccocaceae		TACGTAGGTGGCAAGCGTTATCCGGATTTACTGGGTGTAAAGGGCGCGTAGGCGGGGATGCAAGTCAGATGTGAAATCTATGGGCTTAACCCATAAACTG	['k__Bacteria', 'p__Firmicutes', 'c__Clostridia', 'o__Clostridiales', 'f__Ruminococcaceae', 'g__', 's__']
			TACGTAGGTTGCAAGCGTTGTCCGGATTTACTGGGTGTAAAGGGCGTGTAGGCGGAGATGCAAGTTGGGAGTGAAATCCATGGGCTCAACCCATGAACTG	Unknown Ruminoccocaceae		TACGTAGGTGGCAAGCGTTGTCCGGAATTACTGGGTGTAAAGGGAGCGCAGGCGGGAAATCAAGTTGGATGTGAAATGTCGGGGCTTAACCCCGGAACTG	['k__Bacteria', 'p__Firmicutes', 'c__Clostridia', 'o__Clostridiales', 'f__Ruminococcaceae', 'g__', 's__']
			TACGTATGGAGCAAGCGTTATCCGGATTTACTGGGTGTAAAGGGAGTGTAGGTGGCCATGCAAGTCAGAAGTGAAAATCCGGGGCTCAACCCCGGAACTG	Lachnospira sp.		TACGTAGGTGGCAAGCGTTGTCCGGAATTACTGGGTGTAAAGGGTGCGCAGGCGGGATTGCAAGTTGGATGTGAAATACCGGGGCTTAACCCCGGAGCTG	['k__Bacteria', 'p__Firmicutes', 'c__Clostridia', 'o__Clostridiales', 'f__Ruminococcaceae', 'g__', 's__']
			TACGTATGGAGCAAGCGTTATCCGGATTTACTGGGTGTAAAGGGTGCGTAGGTGGCAGTGCAAGTCAGATGTGAAAGGCCGGGGCTCAACCCCGGAGCTG	Coprococcus sp.	rare in geladas	TACGTAGGTGGCAAGCGTTGTCCGGATTTACTGGGTGTAAAGGGCGTGCAGCCGGGAATGCAAGTCAGATGTGAAATCCATGGGCTTAACCCATGAACTG	['k__Bacteria', 'p__Firmicutes', 'c__Clostridia', 'o__Clostridiales', 'f__Ruminococcaceae', 'g__', 's__']
			TACGTATGGTGCAAGCGTTATCCGGATTTACTGGGTGTAAAGGGAGCGCAGGCGGTGCGGCAAGTCTGATGTGAAAGCCCGGGGCTCAACCCCGGTACTG	Roseburia sp.	rare in geladas	TACGTAGGTGGCAAGCGTTGTCCGGATTTACTGGGTGTAAAGGGCGTGCAGCCGGGCATGCAAGTCAGATGTGAAATCTCAGGGCTTAACCCTGAAACTG	['k__Bacteria', 'p__Firmicutes', 'c__Clostridia', 'o__Clostridiales', 'f__Ruminococcaceae', 'g__Oscillospira', 's__']
			TACGTATGGTGCAAGCGTTATCCGGATTTACTGGGTGTAAAGGGAGCGTAGGTGGCAAGGCAAGCCAGAAGTGAAAACCCGGGGCTCAACCGCGGGATTG	Unknown Lachnospiraceae	rare in geladas	TACGTAGGTGGCAAGCGTTGTCCGGATTTACTGGGTGTAAAGGGCGTGCAGCCGGGTCTGCAAGTCAGATGTGAAATCCATGGGCTCAACCCATGAACTG	['k__Bacteria', 'p__Firmicutes', 'c__Clostridia', 'o__Clostridiales', 'f__Ruminococcaceae', 'g__', 's__']
			TACGTATGGTGCAAGCGTTATCCGGATTTACTGGGTGTAAAGGGTGCGTAGGTGGCAAGGCAAGTCTGAAGTGAAAATCCGGGGCTCAACCCCGGAACTG	Coprococcus eutactus		TACGTAGGTGGCAAGCGTTGTCCGGATTTACTGGGTGTAAAGGGCGTGTAGCCGGGAGGGCAAGTCAGATGTGAAATCCACGGGCTCAACTCGTGAACTG	['k__Bacteria', 'p__Firmicutes', 'c__Clostridia', 'o__Clostridiales', 'f__Ruminococcaceae', 'g__Oscillospira', 's__']
						TACGTAGGTGGCAAGCGTTGTCCGGATTTACTGGGTGTAAAGGGCGTGTAGGCGGAGAAGCAAGTCAGAAGTGAAATCCATGGGCTTAACCCATGAACTG	['k__Bacteria', 'p__Firmicutes', 'c__Clostridia', 'o__Clostridiales', 'f__Ruminococcaceae', 'g__', 's__']
						TACGTAGGTGGCAAGCGTTGTCCGGATTTACTGGGTGTAAAGGGCGTGTAGGCGGGAGAGCAAGTCAGAAGTGAAATCTATGGGCTTAACCCATAAACTG	['k__Bacteria', 'p__Firmicutes', 'c__Clostridia', 'o__Clostridiales', 'f__Ruminococcaceae', 'g__', 's__']
						TACGTAGGTTGCAAGCGTTGTCCGGATTTACTGGGTGTAAAGGGCGTGTAGGCGGAGATGCAAGTTAGGAGTGAAATCTATGGGCTCAACCCATAAACTG	['k__Bacteria', 'p__Firmicutes', 'c__Clostridia', 'o__Clostridiales', 'f__Ruminococcaceae', 'g__', 's__']
						TACGTAGGTTGCAAGCGTTGTCCGGATTTACTGGGTGTAAAGGGCGTGTAGGCGGAGATGCAAGTTGGGAGTGAAATCCATGGGCTCAACCCATGAACTG	['k__Bacteria', 'p__Firmicutes', 'c__Clostridia', 'o__Clostridiales', 'f__Ruminococcaceae', 'g__', 's__']
						TACGTATGGAGCAAGCGTTATCCGGATTTACTGGGTGTAAAGGGAGTGTAGGTGGCCATGCAAGTCAGAAGTGAAAATCCGGGGCTCAACCCCGGAACTG	['k__Bacteria', 'p__Firmicutes', 'c__Clostridia', 'o__Clostridiales', 'f__Lachnospiraceae', 'g__Lachnospira', 's__']
						TACGTATGGAGCAAGCGTTATCCGGATTTACTGGGTGTAAAGGGTGCGTAGGTGGCAGTGCAAGTCAGATGTGAAAGGCCGGGGCTCAACCCCGGAGCTG	['k__Bacteria', 'p__Firmicutes', 'c__Clostridia', 'o__Clostridiales', 'f__Lachnospiraceae', 'g__Coprococcus', 's__']
						TACGTATGGGGCGAGCGTTATCCGGATTCATTGGGCGTAAAGCGCGCGTAGGCGGAGCGCTAAGCGGGACCTCTAACCCGAGGGCTCAACCCCCGGCCGG	['k__Bacteria', 'p__Actinobacteria', 'c__Coriobacteriia', 'o__Coriobacteriales', 'f__Coriobacteriaceae', 'g__', 's__']
						TACGTATGGTGCAAGCGTTATCCGGATTTACTGGGTGTAAAGGGAGCGCAGGCGGAAGGCTAAGTCTGATGTGAAAGCCCGGGGCTCAACCCCGGTACTG	['k__Bacteria', 'p__Firmicutes', 'c__Clostridia', 'o__Clostridiales', 'f__Lachnospiraceae', 'g__Roseburia', 's__']
						TACGTATGGTGCAAGCGTTATCCGGATTTACTGGGTGTAAAGGGAGCGCAGGCGGTGCGGCAAGTCTGATGTGAAAGCCCGGGGCTCAACCCCGGTACTG	['k__Bacteria', 'p__Firmicutes', 'c__Clostridia', 'o__Clostridiales', 'f__Lachnospiraceae', 'g__Roseburia', 's__']
						TACGTATGGTGCAAGCGTTATCCGGATTTACTGGGTGTAAAGGGAGCGTAGGTGGCAAGGCAAGCCAGAAGTGAAAACCCGGGGCTCAACCGCGGGATTG	['k__Bacteria', 'p__Firmicutes', 'c__Clostridia', 'o__Clostridiales', 'f__Lachnospiraceae', 'g__', 's__']
						TACGTATGGTGCAAGCGTTATCCGGATTTACTGGGTGTAAAGGGTGCGTAGGTGGCAAGGCAAGTCTGAAGTGAAAATCCGGGGCTCAACCCCGGAACTG	['k__Bacteria', 'p__Firmicutes', 'c__Clostridia', 'o__Clostridiales', 'f__Lachnospiraceae', 'g__Coprococcus', 's__eutactus']
