# Supplementary material for: Convergence of human and Old World monkey gut microbiomes demonstrates the importance of human ecology over phylogeny
Source: Genome Biol. 2019 Oct 8;20:201. doi: 10.1186/s13059-019-1807-z (PMC6781418; doi:10.1186/s13059-019-1807-z)
Supplement: Supplementary file 5 — Mapping file for 16S data. (TXT 31 kb) [file 13059_2019_1807_MOESM5_ESM.txt]

#SampleID	Accession_number	Species	geographic_region	life_style	life_style_2	life_style_3	population	HCA	species_population	lifestyle_species	phyl_group	phyl_group2	phyl_group3	phyl_group_lifestyle	ecol_group
10317	ERS915957	Homo_sapiens	North_America	urban	urban	urban_AGP	USA	keep	Homo_sapiensUSA	urban	Human	Ape	Human	Human_Industrialized	Savannah
10317.00001	ERS916844	Homo_sapiens	Asia	urban	urban	urban_AGP	Thailand	keep	Homo_sapiensThailand	urban	Human	Ape	Human	Human_Industrialized	Savannah
10317.00001	ERS916846	Homo_sapiens	Asia	urban	urban	urban_AGP	Thailand	keep	Homo_sapiensThailand	urban	Human	Ape	Human	Human_Industrialized	Savannah
10317.00001	ERS916848	Homo_sapiens	Asia	urban	urban	urban_AGP	Thailand	keep	Homo_sapiensThailand	urban	Human	Ape	Human	Human_Industrialized	Savannah
10317.00001	ERS916849	Homo_sapiens	Asia	urban	urban	urban_AGP	Thailand	keep	Homo_sapiensThailand	urban	Human	Ape	Human	Human_Industrialized	Savannah
10317.00001	ERS916140	Homo_sapiens	Asia	urban	urban	urban_AGP	Thailand	keep	Homo_sapiensThailand	urban	Human	Ape	Human	Human_Industrialized	Savannah
10317.00001	ERS916141	Homo_sapiens	Asia	urban	urban	urban_AGP	Thailand	keep	Homo_sapiensThailand	urban	Human	Ape	Human	Human_Industrialized	Savannah
10317.00001	ERS916927	Homo_sapiens	North_America	urban	urban	urban_AGP	USA	keep	Homo_sapiensUSA	urban	Human	Ape	Human	Human_Industrialized	Savannah
10317.00002	ERS1088064	Homo_sapiens	Australia	urban	urban	urban_AGP	Australia	keep	Homo_sapiensAustralia	urban	Human	Ape	Human	Human_Industrialized	Savannah
10317.00002	ERS939549	Homo_sapiens	Australia	urban	urban	urban_AGP	Australia	keep	Homo_sapiensAustralia	urban	Human	Ape	Human	Human_Industrialized	Savannah
10317.00002	ERS940081	Homo_sapiens	Europe	urban	urban	urban_AGP	Sweden	keep	Homo_sapiensSweden	urban	Human	Ape	Human	Human_Industrialized	Savannah
10317.00002	ERS940170	Homo_sapiens	Australia	urban	urban	urban_AGP	Australia	keep	Homo_sapiensAustralia	urban	Human	Ape	Human	Human_Industrialized	Savannah
10317.00002	ERS940175	Homo_sapiens	Australia	urban	urban	urban_AGP	Australia	keep	Homo_sapiensAustralia	urban	Human	Ape	Human	Human_Industrialized	Savannah
10317.00002	ERS939733	Homo_sapiens	North_America	urban	urban	urban_AGP	USA	keep	Homo_sapiensUSA	urban	Human	Ape	Human	Human_Industrialized	Savannah
10317.00002	ERS1052487	Homo_sapiens	Australia	urban	urban	urban_AGP	Australia	keep	Homo_sapiensAustralia	urban	Human	Ape	Human	Human_Industrialized	Savannah
10317.00003	ERS940284	Homo_sapiens	North_America	urban	urban	urban_AGP	USA	keep	Homo_sapiensUSA	urban	Human	Ape	Human	Human_Industrialized	Savannah
10317.00003	ERS1134619	Homo_sapiens	Europe	urban	urban	urban_AGP	Switzerland	keep	Homo_sapiensSwitzerland	urban	Human	Ape	Human	Human_Industrialized	Savannah
10317.00003	ERS1134620	Homo_sapiens	Europe	urban	urban	urban_AGP	Switzerland	keep	Homo_sapiensSwitzerland	urban	Human	Ape	Human	Human_Industrialized	Savannah
10317.00003	ERS940829	Homo_sapiens	Europe	urban	urban	urban_AGP	UnitedKingdom	keep	Homo_sapiensUnitedKingdom	urban	Human	Ape	Human	Human_Industrialized	Savannah
10317.00003	ERS1564535	Homo_sapiens	Europe	urban	urban	urban_AGP	UnitedKingdom	keep	Homo_sapiensUnitedKingdom	urban	Human	Ape	Human	Human_Industrialized	Savannah
10317.00003	ERS941189	Homo_sapiens	Europe	urban	urban	urban_AGP	Switzerland	keep	Homo_sapiensSwitzerland	urban	Human	Ape	Human	Human_Industrialized	Savannah
10317.00003	ERS1564541	Homo_sapiens	Europe	urban	urban	urban_AGP	Switzerland	keep	Homo_sapiensSwitzerland	urban	Human	Ape	Human	Human_Industrialized	Savannah
10317.00003	ERS1088187	Homo_sapiens	Europe	urban	urban	urban_AGP	Sweden	keep	Homo_sapiensSweden	urban	Human	Ape	Human	Human_Industrialized	Savannah
10317.00003	ERS1821659	Homo_sapiens	Europe	urban	urban	urban_AGP	UnitedKingdom	keep	Homo_sapiensUnitedKingdom	urban	Human	Ape	Human	Human_Industrialized	Savannah
10317.00003	ERS1164452	Homo_sapiens	Australia	urban	urban	urban_AGP	Australia	keep	Homo_sapiensAustralia	urban	Human	Ape	Human	Human_Industrialized	Savannah
10317.00003	ERS1821661	Homo_sapiens	Europe	urban	urban	urban_AGP	UnitedKingdom	keep	Homo_sapiensUnitedKingdom	urban	Human	Ape	Human	Human_Industrialized	Savannah
10317.00003	ERS941520	Homo_sapiens	North_America	urban	urban	urban_AGP	USA	keep	Homo_sapiensUSA	urban	Human	Ape	Human	Human_Industrialized	Savannah
10317.00004	ERS1052767	Homo_sapiens	North_America	urban	urban	urban_AGP	USA	keep	Homo_sapiensUSA	urban	Human	Ape	Human	Human_Industrialized	Savannah
10317.00004	ERS1134724	Homo_sapiens	Europe	urban	urban	urban_AGP	Switzerland	keep	Homo_sapiensSwitzerland	urban	Human	Ape	Human	Human_Industrialized	Savannah
10317.00004	ERS1164507	Homo_sapiens	Europe	urban	urban	urban_AGP	UnitedKingdom	keep	Homo_sapiensUnitedKingdom	urban	Human	Ape	Human	Human_Industrialized	Savannah
10317.00004	ERS1564590	Homo_sapiens	Europe	urban	urban	urban_AGP	Switzerland	keep	Homo_sapiensSwitzerland	urban	Human	Ape	Human	Human_Industrialized	Savannah
10317.00004	ERS1207775	Homo_sapiens	Europe	urban	urban	urban_AGP	Switzerland	keep	Homo_sapiensSwitzerland	urban	Human	Ape	Human	Human_Industrialized	Savannah
10317.00004	ERS1207776	Homo_sapiens	Europe	urban	urban	urban_AGP	Sweden	keep	Homo_sapiensSweden	urban	Human	Ape	Human	Human_Industrialized	Savannah
10317.00004	ERS1305428	Homo_sapiens	Europe	urban	urban	urban_AGP	Switzerland	keep	Homo_sapiensSwitzerland	urban	Human	Ape	Human	Human_Industrialized	Savannah
10317.00004	ERS1134836	Homo_sapiens	North_America	urban	urban	urban_AGP	USA	keep	Homo_sapiensUSA	urban	Human	Ape	Human	Human_Industrialized	Savannah
10317.00004	ERS1846361	Homo_sapiens	Europe	urban	urban	urban_AGP	UnitedKingdom	keep	Homo_sapiensUnitedKingdom	urban	Human	Ape	Human	Human_Industrialized	Savannah
10317.00004	ERS1207856	Homo_sapiens	Europe	urban	urban	urban_AGP	Switzerland	keep	Homo_sapiensSwitzerland	urban	Human	Ape	Human	Human_Industrialized	Savannah
10317.00005	ERS1821825	Homo_sapiens	North_America	urban	urban	urban_AGP	USA	keep	Homo_sapiensUSA	urban	Human	Ape	Human	Human_Industrialized	Savannah
10317.00005	ERS1821843	Homo_sapiens	Australia	urban	urban	urban_AGP	Australia	keep	Homo_sapiensAustralia	urban	Human	Ape	Human	Human_Industrialized	Savannah
10317.00005	ERS1821861	Homo_sapiens	Europe	urban	urban	urban_AGP	UnitedKingdom	keep	Homo_sapiensUnitedKingdom	urban	Human	Ape	Human	Human_Industrialized	Savannah
10317.00005	ERS1846406	Homo_sapiens	Europe	urban	urban	urban_AGP	UnitedKingdom	keep	Homo_sapiensUnitedKingdom	urban	Human	Ape	Human	Human_Industrialized	Savannah
10317.00006	ERS1865281	Homo_sapiens	Europe	urban	urban	urban_AGP	Switzerland	keep	Homo_sapiensSwitzerland	urban	Human	Ape	Human	Human_Industrialized	Savannah
10317.00006	ERS1562443	Homo_sapiens	Europe	urban	urban	urban_AGP	UnitedKingdom	keep	Homo_sapiensUnitedKingdom	urban	Human	Ape	Human	Human_Industrialized	Savannah
10317.00006	ERS1821912	Homo_sapiens	Europe	urban	urban	urban_AGP	UnitedKingdom	keep	Homo_sapiensUnitedKingdom	urban	Human	Ape	Human	Human_Industrialized	Savannah
10317.00006	ERS1564811	Homo_sapiens	Europe	urban	urban	urban_AGP	Sweden	keep	Homo_sapiensSweden	urban	Human	Ape	Human	Human_Industrialized	Savannah
10317.00006	ERS1564878	Homo_sapiens	North_America	urban	urban	urban_AGP	USA	keep	Homo_sapiensUSA	urban	Human	Ape	Human	Human_Industrialized	Savannah
10317.00007	ERS1865582	Homo_sapiens	North_America	urban	urban	urban_AGP	USA	keep	Homo_sapiensUSA	urban	Human	Ape	Human	Human_Industrialized	Savannah
10317.00007	ERS1846587	Homo_sapiens	Europe	urban	urban	urban_AGP	Sweden	keep	Homo_sapiensSweden	urban	Human	Ape	Human	Human_Industrialized	Savannah
11358.1146	ERS2585570	Homo_sapiens	Africa	traditional	hunter_gatherer	hunter_gatherer	Hadza	keep	Homo_sapiensTanzania	hunter_gatherer	Human	Ape	Human	Human_Non_Industrialized	Savannah
11358.1156	ERS2585580	Homo_sapiens	Africa	traditional	hunter_gatherer	hunter_gatherer	Hadza	keep	Homo_sapiensTanzania	hunter_gatherer	Human	Ape	Human	Human_Non_Industrialized	Savannah
11358.1168	ERS2585592	Homo_sapiens	Africa	traditional	hunter_gatherer	hunter_gatherer	Hadza	keep	Homo_sapiensTanzania	hunter_gatherer	Human	Ape	Human	Human_Non_Industrialized	Savannah
11358.1176	ERS2585599	Homo_sapiens	Africa	traditional	hunter_gatherer	hunter_gatherer	Hadza	keep	Homo_sapiensTanzania	hunter_gatherer	Human	Ape	Human	Human_Non_Industrialized	Savannah
11358.1184	ERS2585607	Homo_sapiens	Africa	traditional	hunter_gatherer	hunter_gatherer	Hadza	keep	Homo_sapiensTanzania	hunter_gatherer	Human	Ape	Human	Human_Non_Industrialized	Savannah
11358.1186	ERS2585609	Homo_sapiens	Africa	traditional	hunter_gatherer	hunter_gatherer	Hadza	keep	Homo_sapiensTanzania	hunter_gatherer	Human	Ape	Human	Human_Non_Industrialized	Savannah
11358.1196	ERS2585619	Homo_sapiens	Africa	traditional	hunter_gatherer	hunter_gatherer	Hadza	keep	Homo_sapiensTanzania	hunter_gatherer	Human	Ape	Human	Human_Non_Industrialized	Savannah
11358.1214	ERS2585637	Homo_sapiens	Africa	traditional	hunter_gatherer	hunter_gatherer	Hadza	keep	Homo_sapiensTanzania	hunter_gatherer	Human	Ape	Human	Human_Non_Industrialized	Savannah
10052.MG.F26	ERS611730	Homo_sapiens	South_America	traditional	hunter_gatherer	hunter_gatherer	Venezuela	keep	Homo_sapiensVenezuela	hunter_gatherer	Human	Ape	Human	Human_Non_Industrialized	Savannah
10052.MG.F36	ERS611733	Homo_sapiens	South_America	traditional	hunter_gatherer	hunter_gatherer	Venezuela	keep	Homo_sapiensVenezuela	hunter_gatherer	Human	Ape	Human	Human_Non_Industrialized	Savannah
10052.MG.F48	ERS611734	Homo_sapiens	South_America	traditional	hunter_gatherer	hunter_gatherer	Venezuela	keep	Homo_sapiensVenezuela	hunter_gatherer	Human	Ape	Human	Human_Non_Industrialized	Savannah
10052.MG.F49	ERS611735	Homo_sapiens	South_America	traditional	hunter_gatherer	hunter_gatherer	Venezuela	keep	Homo_sapiensVenezuela	hunter_gatherer	Human	Ape	Human	Human_Non_Industrialized	Savannah
10052.MG.F5	ERS611736	Homo_sapiens	South_America	traditional	hunter_gatherer	hunter_gatherer	Venezuela	keep	Homo_sapiensVenezuela	hunter_gatherer	Human	Ape	Human	Human_Non_Industrialized	Savannah
11212.AC674	ERS1931245	Alouatta_caraya	SouthAmerica	na	na	na	Argentina	no	Alouatta_caraya	Alouatta_caraya	NWM	NWM	NHP	NWM	Forest
11212.AC679	ERS1931246	Alouatta_caraya	SouthAmerica	na	na	na	Argentina	no	Alouatta_caraya	Alouatta_caraya	NWM	NWM	NHP	NWM	Forest
11212.AC680	ERS1931247	Alouatta_caraya	SouthAmerica	na	na	na	Argentina	no	Alouatta_caraya	Alouatta_caraya	NWM	NWM	NHP	NWM	Forest
11212.AC685	ERS1931250	Alouatta_caraya	SouthAmerica	na	na	na	Argentina	no	Alouatta_caraya	Alouatta_caraya	NWM	NWM	NHP	NWM	Forest
11212.AC691	ERS1931251	Alouatta_caraya	SouthAmerica	na	na	na	Argentina	no	Alouatta_caraya	Alouatta_caraya	NWM	NWM	NHP	NWM	Forest
11212.AC693	ERS1931252	Alouatta_caraya	SouthAmerica	na	na	na	Argentina	no	Alouatta_caraya	Alouatta_caraya	NWM	NWM	NHP	NWM	Forest
11212.Ahyb1000	ERS1931271	Ateles_hybridus	SouthAmerica	na	na	na	Colombia	no	Ateles_hybridus	Ateles_hybridus	NWM	NWM	NHP	NWM	Forest
11212.Ahyb257	ERS1931272	Ateles_hybridus	SouthAmerica	na	na	na	Colombia	no	Ateles_hybridus	Ateles_hybridus	NWM	NWM	NHP	NWM	Forest
11212.Ahyb411	ERS1931273	Ateles_hybridus	SouthAmerica	na	na	na	Colombia	no	Ateles_hybridus	Ateles_hybridus	NWM	NWM	NHP	NWM	Forest
11212.APAL36	ERS1931254	Alouatta_palliata	CentralAmerica	na	na	na	Nicaragua	no	Alouatta_palliata	Alouatta_palliata	NWM	NWM	NHP	NWM	Forest
11212.APAL37	ERS1931255	Alouatta_palliata	CentralAmerica	na	na	na	Nicaragua	no	Alouatta_palliata	Alouatta_palliata	NWM	NWM	NHP	NWM	Forest
11212.APAL38	ERS1931256	Alouatta_palliata	CentralAmerica	na	na	na	Nicaragua	no	Alouatta_palliata	Alouatta_palliata	NWM	NWM	NHP	NWM	Forest
11212.APAL39	ERS1931257	Alouatta_palliata	CentralAmerica	na	na	na	Nicaragua	no	Alouatta_palliata	Alouatta_palliata	NWM	NWM	NHP	NWM	Forest
11212.Apalw10	ERS1931274	Alouatta_palliata	CentralAmerica	na	na	na	Nicaragua	no	Alouatta_palliata	Alouatta_palliata	NWM	NWM	NHP	NWM	Forest
11212.Apalw14	ERS1931276	Alouatta_palliata	CentralAmerica	na	na	na	Nicaragua	no	Alouatta_palliata	Alouatta_palliata	NWM	NWM	NHP	NWM	Forest
11212.Apalw19	ERS1931277	Alouatta_palliata	CentralAmerica	na	na	na	Nicaragua	no	Alouatta_palliata	Alouatta_palliata	NWM	NWM	NHP	NWM	Forest
11212.Apalw20	ERS1931278	Alouatta_palliata	CentralAmerica	na	na	na	Nicaragua	no	Alouatta_palliata	Alouatta_palliata	NWM	NWM	NHP	NWM	Forest
11212.Apalw23	ERS1931279	Alouatta_palliata	CentralAmerica	na	na	na	Nicaragua	no	Alouatta_palliata	Alouatta_palliata	NWM	NWM	NHP	NWM	Forest
11212.Apalw8	ERS1931280	Alouatta_palliata	CentralAmerica	na	na	na	Nicaragua	no	Alouatta_palliata	Alouatta_palliata	NWM	NWM	NHP	NWM	Forest
11212.APF104	ERS1931259	Alouatta_pigra	CentralAmerica	na	na	na	Mexico	no	Alouatta_pigra	Alouatta_pigra	NWM	NWM	NHP	NWM	Forest
11212.APF113	ERS1931263	Alouatta_pigra	CentralAmerica	na	na	na	Mexico	no	Alouatta_pigra	Alouatta_pigra	NWM	NWM	NHP	NWM	Forest
11212.APF116	ERS1931265	Alouatta_pigra	CentralAmerica	na	na	na	Mexico	no	Alouatta_pigra	Alouatta_pigra	NWM	NWM	NHP	NWM	Forest
11212.APX.37	ERS1931267	Alouatta_pigra	CentralAmerica	na	na	na	Mexico	no	Alouatta_pigra	Alouatta_pigra	NWM	NWM	NHP	NWM	Forest
11212.APX19	ERS1931268	Alouatta_pigra	CentralAmerica	na	na	na	Mexico	no	Alouatta_pigra	Alouatta_pigra	NWM	NWM	NHP	NWM	Forest
11212.APX38	ERS1931270	Alouatta_pigra	CentralAmerica	na	na	na	Mexico	no	Alouatta_pigra	Alouatta_pigra	NWM	NWM	NHP	NWM	Forest
11212.Asen1013	ERS1931282	Alouatta_seniculus	SouthAmerica	na	na	na	Colombia	no	Alouatta_seniculus	Alouatta_seniculus	NWM	NWM	NHP	NWM	Forest
11212.Asen1019	ERS1931283	Alouatta_seniculus	SouthAmerica	na	na	na	Colombia	no	Alouatta_seniculus	Alouatta_seniculus	NWM	NWM	NHP	NWM	Forest
11212.Asen1111	ERS1931284	Alouatta_seniculus	SouthAmerica	na	na	na	Colombia	no	Alouatta_seniculus	Alouatta_seniculus	NWM	NWM	NHP	NWM	Forest
11212.Asen1118	ERS1931285	Alouatta_seniculus	SouthAmerica	na	na	na	Colombia	no	Alouatta_seniculus	Alouatta_seniculus	NWM	NWM	NHP	NWM	Forest
11212.Asen685	ERS1931286	Alouatta_seniculus	SouthAmerica	na	na	na	Colombia	no	Alouatta_seniculus	Alouatta_seniculus	NWM	NWM	NHP	NWM	Forest
11212.AsenLink1	ERS1931287	Alouatta_seniculus	SouthAmerica	na	na	na	Ecuador	no	Alouatta_seniculus	Alouatta_seniculus	NWM	NWM	NHP	NWM	Forest
11212.AsenLink2	ERS1931288	Alouatta_seniculus	SouthAmerica	na	na	na	Ecuador	no	Alouatta_seniculus	Alouatta_seniculus	NWM	NWM	NHP	NWM	Forest
11212.AsenLink3	ERS1931289	Alouatta_seniculus	SouthAmerica	na	na	na	Ecuador	no	Alouatta_seniculus	Alouatta_seniculus	NWM	NWM	NHP	NWM	Forest
11212.AsenLink4	ERS1931290	Alouatta_seniculus	SouthAmerica	na	na	na	Ecuador	no	Alouatta_seniculus	Alouatta_seniculus	NWM	NWM	NHP	NWM	Forest
11212.AsenLink5	ERS1931291	Alouatta_seniculus	SouthAmerica	na	na	na	Ecuador	no	Alouatta_seniculus	Alouatta_seniculus	NWM	NWM	NHP	NWM	Forest
11212.AtbelzLink1	ERS1931292	Ateles_belzebuth	SouthAmerica	na	na	na	Ecuador	no	Ateles_belzebuth	Ateles_belzebuth	NWM	NWM	NHP	NWM	Forest
11212.AtbelzLink2	ERS1931293	Ateles_belzebuth	SouthAmerica	na	na	na	Ecuador	no	Ateles_belzebuth	Ateles_belzebuth	NWM	NWM	NHP	NWM	Forest
11212.AtbelzLink4	ERS1931295	Ateles_belzebuth	SouthAmerica	na	na	na	Ecuador	no	Ateles_belzebuth	Ateles_belzebuth	NWM	NWM	NHP	NWM	Forest
11212.AtbelzLink5	ERS1931296	Ateles_belzebuth	SouthAmerica	na	na	na	Ecuador	no	Ateles_belzebuth	Ateles_belzebuth	NWM	NWM	NHP	NWM	Forest
11212.BWC2023	ERS1931297	Colobus_guereza	Africa	na	na	na	Uganda	no	Colobus_guereza	Colobus_guereza	OWM	OWM	NHP	OWM	Savannah
11212.BWC2026	ERS1931298	Colobus_guereza	Africa	na	na	na	Uganda	no	Colobus_guereza	Colobus_guereza	OWM	OWM	NHP	OWM	Savannah
11212.BWC2061	ERS1931299	Colobus_guereza	Africa	na	na	na	Uganda	no	Colobus_guereza	Colobus_guereza	OWM	OWM	NHP	OWM	Savannah
11212.BWC2063	ERS1931300	Colobus_guereza	Africa	na	na	na	Uganda	no	Colobus_guereza	Colobus_guereza	OWM	OWM	NHP	OWM	Savannah
11212.BWC2115	ERS1931301	Colobus_guereza	Africa	na	na	na	Uganda	no	Colobus_guereza	Colobus_guereza	OWM	OWM	NHP	OWM	Savannah
11212.BWC2339	ERS1931302	Colobus_guereza	Africa	na	na	na	Uganda	no	Colobus_guereza	Colobus_guereza	OWM	OWM	NHP	OWM	Savannah
11212.BWC2341	ERS1931303	Colobus_guereza	Africa	na	na	na	Uganda	no	Colobus_guereza	Colobus_guereza	OWM	OWM	NHP	OWM	Savannah
11212.BWC2342	ERS1931304	Colobus_guereza	Africa	na	na	na	Uganda	no	Colobus_guereza	Colobus_guereza	OWM	OWM	NHP	OWM	Savannah
11212.ERUB.108M	ERS1931306	Eulemur_rubriventer	Africa	na	na	na	Madagascar	no	Eulemur_rubriventer	Eulemur_rubriventer	Lemur	Lemur	NHP	Lemur	Forest
11212.ERUB.12M	ERS1931307	Eulemur_rubriventer	Africa	na	na	na	Madagascar	no	Eulemur_rubriventer	Eulemur_rubriventer	Lemur	Lemur	NHP	Lemur	Forest
11212.ERUB.14M	ERS1931309	Eulemur_rubriventer	Africa	na	na	na	Madagascar	no	Eulemur_rubriventer	Eulemur_rubriventer	Lemur	Lemur	NHP	Lemur	Forest
11212.ERUB.20M	ERS1931310	Eulemur_rubriventer	Africa	na	na	na	Madagascar	no	Eulemur_rubriventer	Eulemur_rubriventer	Lemur	Lemur	NHP	Lemur	Forest
11212.ERUB.21M	ERS1931311	Eulemur_rubriventer	Africa	na	na	na	Madagascar	no	Eulemur_rubriventer	Eulemur_rubriventer	Lemur	Lemur	NHP	Lemur	Forest
11212.ERUB.79M	ERS1931315	Eulemur_rubriventer	Africa	na	na	na	Madagascar	no	Eulemur_rubriventer	Eulemur_rubriventer	Lemur	Lemur	NHP	Lemur	Forest
11212.ERUB.98M	ERS1931316	Eulemur_rubriventer	Africa	na	na	na	Madagascar	no	Eulemur_rubriventer	Eulemur_rubriventer	Lemur	Lemur	NHP	Lemur	Forest
11212.Gor1	ERS1931317	Gorilla_gorilla	Africa	na	na	na	CAR	keep	Gorilla_gorilla	Gorilla_gorilla	Ape	Ape	NHP	Ape	Forest
11212.Gor11	ERS1931318	Gorilla_gorilla	Africa	na	na	na	CAR	keep	Gorilla_gorilla	Gorilla_gorilla	Ape	Ape	NHP	Ape	Forest
11212.Gor12	ERS1931319	Gorilla_gorilla	Africa	na	na	na	CAR	keep	Gorilla_gorilla	Gorilla_gorilla	Ape	Ape	NHP	Ape	Forest
11212.Gor2	ERS1931320	Gorilla_gorilla	Africa	na	na	na	CAR	keep	Gorilla_gorilla	Gorilla_gorilla	Ape	Ape	NHP	Ape	Forest
11212.Gor3	ERS1931321	Gorilla_gorilla	Africa	na	na	na	CAR	keep	Gorilla_gorilla	Gorilla_gorilla	Ape	Ape	NHP	Ape	Forest
11212.Gor4	ERS1931322	Gorilla_gorilla	Africa	na	na	na	CAR	keep	Gorilla_gorilla	Gorilla_gorilla	Ape	Ape	NHP	Ape	Forest
11212.Gor5	ERS1931323	Gorilla_gorilla	Africa	na	na	na	CAR	keep	Gorilla_gorilla	Gorilla_gorilla	Ape	Ape	NHP	Ape	Forest
11212.Gor6	ERS1931324	Gorilla_gorilla	Africa	na	na	na	CAR	keep	Gorilla_gorilla	Gorilla_gorilla	Ape	Ape	NHP	Ape	Forest
11212.Gor8	ERS1931326	Gorilla_gorilla	Africa	na	na	na	CAR	keep	Gorilla_gorilla	Gorilla_gorilla	Ape	Ape	NHP	Ape	Forest
11212.Gor9	ERS1931327	Gorilla_gorilla	Africa	na	na	na	CAR	keep	Gorilla_gorilla	Gorilla_gorilla	Ape	Ape	NHP	Ape	Forest
11212.JB1	ERS1931328	Papio_hamadryas	Africa	na	na	na	Ethiopia	keep	Papio_hamadryas	Papio_hamadryas	OWM	OWM	NHP	OWM	Savannah
11212.JB12	ERS1931329	Papio_anubis	Africa	na	na	na	Ethiopia	keep	Papio_anubis	Papio_anubis	OWM	OWM	NHP	OWM	Savannah
11212.JB13	ERS1931330	Papio_hamadryas	Africa	na	na	na	Ethiopia	keep	Papio_hamadryas	Papio_hamadryas	OWM	OWM	NHP	OWM	Savannah
11212.JB15	ERS1931331	Papio_hamadryas	Africa	na	na	na	Ethiopia	keep	Papio_hamadryas	Papio_hamadryas	OWM	OWM	NHP	OWM	Savannah
11212.JB17	ERS1931332	Papio_hamadryas	Africa	na	na	na	Ethiopia	keep	Papio_hamadryas	Papio_hamadryas	OWM	OWM	NHP	OWM	Savannah
11212.JB18	ERS1931333	Papio_hamadryas	Africa	na	na	na	Ethiopia	keep	Papio_hamadryas	Papio_hamadryas	OWM	OWM	NHP	OWM	Savannah
11212.JB19	ERS1931334	Papio_hamadryas	Africa	na	na	na	Ethiopia	keep	Papio_hamadryas	Papio_hamadryas	OWM	OWM	NHP	OWM	Savannah
11212.JB24	ERS1931335	Papio_anubis	Africa	na	na	na	Ethiopia	keep	Papio_anubis	Papio_anubis	OWM	OWM	NHP	OWM	Savannah
11212.JB25	ERS1931336	Papio_anubis	Africa	na	na	na	Ethiopia	keep	Papio_anubis	Papio_anubis	OWM	OWM	NHP	OWM	Savannah
11212.JB26	ERS1931337	Papio_hamadryas	Africa	na	na	na	Ethiopia	keep	Papio_anubis	Papio_anubis	OWM	OWM	NHP	OWM	Savannah
11212.JB27	ERS1931338	Theropithecus_gelada	Africa	na	na	na	Ethiopia	keep	Theropithecus_gelada	Theropithecus_gelada	OWM	OWM	NHP	OWM	Savannah
11212.JB28	ERS1931339	Papio_anubis	Africa	na	na	na	Ethiopia	keep	Papio_anubis	Papio_anubis	OWM	OWM	NHP	OWM	Savannah
11212.JB29	ERS1931340	Theropithecus_gelada	Africa	na	na	na	Ethiopia	keep	Theropithecus_gelada	Theropithecus_gelada	OWM	OWM	NHP	OWM	Savannah
11212.JB3	ERS1931341	Theropithecus_gelada	Africa	na	na	na	Ethiopia	keep	Theropithecus_gelada	Theropithecus_gelada	OWM	OWM	NHP	OWM	Savannah
11212.JB30	ERS1931342	Papio_anubis	Africa	na	na	na	Ethiopia	keep	Papio_anubis	Papio_anubis	OWM	OWM	NHP	OWM	Savannah
11212.JB31	ERS1931343	Papio_anubis	Africa	na	na	na	Ethiopia	keep	Papio_anubis	Papio_anubis	OWM	OWM	NHP	OWM	Savannah
11212.JB32	ERS1931344	Theropithecus_gelada	Africa	na	na	na	Ethiopia	keep	Theropithecus_gelada	Theropithecus_gelada	OWM	OWM	NHP	OWM	Savannah
11212.JB34	ERS1931345	Theropithecus_gelada	Africa	na	na	na	Ethiopia	keep	Theropithecus_gelada	Theropithecus_gelada	OWM	OWM	NHP	OWM	Savannah
11212.JB35	ERS1931346	Theropithecus_gelada	Africa	na	na	na	Ethiopia	keep	Theropithecus_gelada	Theropithecus_gelada	OWM	OWM	NHP	OWM	Savannah
11212.JB4	ERS1931347	Papio_anubis	Africa	na	na	na	Ethiopia	keep	Papio_anubis	Papio_anubis	OWM	OWM	NHP	OWM	Savannah
11212.JB8	ERS1931348	Theropithecus_gelada	Africa	na	na	na	Ethiopia	keep	Theropithecus_gelada	Theropithecus_gelada	OWM	OWM	NHP	OWM	Savannah
11212.LabEllis3	ERS1931349	Lagothrix_lagotricha	SouthAmerica	na	na	na	Ecuador	no	Lagothrix_lagotricha	Lagothrix_lagotricha	NWM	NWM	NHP	NWM	Forest
11212.LagAb2	ERS1931350	Lagothrix_lagotricha	SouthAmerica	na	na	na	Ecuador	no	Lagothrix_lagotricha	Lagothrix_lagotricha	NWM	NWM	NHP	NWM	Forest
11212.LagEllis1	ERS1931351	Lagothrix_lagotricha	SouthAmerica	na	na	na	Ecuador	no	Lagothrix_lagotricha	Lagothrix_lagotricha	NWM	NWM	NHP	NWM	Forest
11212.LagEllis4	ERS1931352	Lagothrix_lagotricha	SouthAmerica	na	na	na	Ecuador	no	Lagothrix_lagotricha	Lagothrix_lagotricha	NWM	NWM	NHP	NWM	Forest
11212.Lc155	ERS1931353	Lemur_catta	Africa	na	na	na	Madagascar	no	Lemur_catta	Lemur_catta	Lemur	Lemur	NHP	Lemur	Forest
11212.Lc172	ERS1931354	Lemur_catta	Africa	na	na	na	Madagascar	no	Lemur_catta	Lemur_catta	Lemur	Lemur	NHP	Lemur	Forest
11212.Lc23	ERS1931355	Lemur_catta	Africa	na	na	na	Madagascar	no	Lemur_catta	Lemur_catta	Lemur	Lemur	NHP	Lemur	Forest
11212.Lc268	ERS1931357	Lemur_catta	Africa	na	na	na	Madagascar	no	Lemur_catta	Lemur_catta	Lemur	Lemur	NHP	Lemur	Forest
11212.Lc301	ERS1931358	Lemur_catta	Africa	na	na	na	Madagascar	no	Lemur_catta	Lemur_catta	Lemur	Lemur	NHP	Lemur	Forest
11212.Lc318	ERS1931360	Lemur_catta	Africa	na	na	na	Madagascar	no	Lemur_catta	Lemur_catta	Lemur	Lemur	NHP	Lemur	Forest
11212.Lc331	ERS1931361	Lemur_catta	Africa	na	na	na	Madagascar	no	Lemur_catta	Lemur_catta	Lemur	Lemur	NHP	Lemur	Forest
11212.Lc336	ERS1931362	Lemur_catta	Africa	na	na	na	Madagascar	no	Lemur_catta	Lemur_catta	Lemur	Lemur	NHP	Lemur	Forest
11212.Ptr11	ERS1931371	Pan_troglodytes	Africa	na	na	na	Uganda	keep	Pan_troglodytes	Pan_troglodytes	Ape	Ape	NHP	Ape	Forest
11212.Ptr13	ERS1931372	Pan_troglodytes	Africa	na	na	na	Uganda	keep	Pan_troglodytes	Pan_troglodytes	Ape	Ape	NHP	Ape	Forest
11212.PTr14	ERS1931363	Pan_troglodytes	Africa	na	na	na	Uganda	keep	Pan_troglodytes	Pan_troglodytes	Ape	Ape	NHP	Ape	Forest
11212.Ptr15	ERS1931373	Pan_troglodytes	Africa	na	na	na	Uganda	keep	Pan_troglodytes	Pan_troglodytes	Ape	Ape	NHP	Ape	Forest
11212.Ptr16	ERS1931374	Pan_troglodytes	Africa	na	na	na	Uganda	keep	Pan_troglodytes	Pan_troglodytes	Ape	Ape	NHP	Ape	Forest
11212.Ptr17	ERS1931375	Pan_troglodytes	Africa	na	na	na	Uganda	keep	Pan_troglodytes	Pan_troglodytes	Ape	Ape	NHP	Ape	Forest
11212.Ptr3	ERS1931376	Pan_troglodytes	Africa	na	na	na	Uganda	keep	Pan_troglodytes	Pan_troglodytes	Ape	Ape	NHP	Ape	Forest
11212.Ptr5	ERS1931378	Pan_troglodytes	Africa	na	na	na	Uganda	keep	Pan_troglodytes	Pan_troglodytes	Ape	Ape	NHP	Ape	Forest
11212.Ptr6	ERS1931379	Pan_troglodytes	Africa	na	na	na	Uganda	keep	Pan_troglodytes	Pan_troglodytes	Ape	Ape	NHP	Ape	Forest
11212.Ptr9	ERS1931380	Pan_troglodytes	Africa	na	na	na	Uganda	keep	Pan_troglodytes	Pan_troglodytes	Ape	Ape	NHP	Ape	Forest
11212.PVAbb	ERS1931364	Propithecus_verreauxi	Africa	na	na	na	Madagascar	no	Propithecus_verreauxi	Propithecus_verreauxi	Lemur	Lemur	NHP	Lemur	Forest
11212.PVLou	ERS1931365	Propithecus_verreauxi	Africa	na	na	na	Madagascar	no	Propithecus_verreauxi	Propithecus_verreauxi	Lemur	Lemur	NHP	Lemur	Forest
11212.PVPam	ERS1931366	Propithecus_verreauxi	Africa	na	na	na	Madagascar	no	Propithecus_verreauxi	Propithecus_verreauxi	Lemur	Lemur	NHP	Lemur	Forest
11212.PVPet	ERS1931367	Propithecus_verreauxi	Africa	na	na	na	Madagascar	no	Propithecus_verreauxi	Propithecus_verreauxi	Lemur	Lemur	NHP	Lemur	Forest
11212.PVQui	ERS1931368	Propithecus_verreauxi	Africa	na	na	na	Madagascar	no	Propithecus_verreauxi	Propithecus_verreauxi	Lemur	Lemur	NHP	Lemur	Forest
11212.PVRij	ERS1931369	Propithecus_verreauxi	Africa	na	na	na	Madagascar	no	Propithecus_verreauxi	Propithecus_verreauxi	Lemur	Lemur	NHP	Lemur	Forest
11212.RC2036	ERS1931381	Piliocolobus_badius	Africa	na	na	na	Uganda	no	Piliocolobus_badius	Piliocolobus_badius	OWM	OWM	NHP	OWM	Savannah
11212.RC2068	ERS1931382	Cercopithecus_ascanius	Africa	na	na	na	Uganda	keep	Cercopithecus_ascanius	Cercopithecus_ascanius	OWM	OWM	NHP	OWM	Savannah
11212.RC2071	ERS1931383	Piliocolobus_badius	Africa	na	na	na	Uganda	no	Piliocolobus_badius	Piliocolobus_badius	OWM	OWM	NHP	OWM	Savannah
11212.RC2096	ERS1931384	Piliocolobus_badius	Africa	na	na	na	Uganda	no	Piliocolobus_badius	Piliocolobus_badius	OWM	OWM	NHP	OWM	Savannah
11212.RC2098	ERS1931385	Piliocolobus_badius	Africa	na	na	na	Uganda	no	Piliocolobus_badius	Piliocolobus_badius	OWM	OWM	NHP	OWM	Savannah
11212.RC2137	ERS1931386	Piliocolobus_badius	Africa	na	na	na	Uganda	no	Piliocolobus_badius	Piliocolobus_badius	OWM	OWM	NHP	OWM	Savannah
11212.RC2138	ERS1931387	Piliocolobus_badius	Africa	na	na	na	Uganda	no	Piliocolobus_badius	Piliocolobus_badius	OWM	OWM	NHP	OWM	Savannah
11212.RC2141	ERS1931388	Piliocolobus_badius	Africa	na	na	na	Uganda	no	Piliocolobus_badius	Piliocolobus_badius	OWM	OWM	NHP	OWM	Savannah
11212.RT2013	ERS1931389	Cercopithecus_ascanius	Africa	na	na	na	Uganda	keep	Cercopithecus_ascanius	Cercopithecus_ascanius	OWM	OWM	NHP	OWM	Savannah
11212.RT2017	ERS1931390	Cercopithecus_ascanius	Africa	na	na	na	Uganda	keep	Cercopithecus_ascanius	Cercopithecus_ascanius	OWM	OWM	NHP	OWM	Savannah
11212.RT2019	ERS1931391	Cercopithecus_ascanius	Africa	na	na	na	Uganda	keep	Cercopithecus_ascanius	Cercopithecus_ascanius	OWM	OWM	NHP	OWM	Savannah
11212.RT2021	ERS1931392	Cercopithecus_ascanius	Africa	na	na	na	Uganda	keep	Cercopithecus_ascanius	Cercopithecus_ascanius	OWM	OWM	NHP	OWM	Savannah
11212.RT2048	ERS1931393	Cercopithecus_ascanius	Africa	na	na	na	Uganda	keep	Cercopithecus_ascanius	Cercopithecus_ascanius	OWM	OWM	NHP	OWM	Savannah
11212.RT2050	ERS1931394	Cercopithecus_ascanius	Africa	na	na	na	Uganda	keep	Cercopithecus_ascanius	Cercopithecus_ascanius	OWM	OWM	NHP	OWM	Savannah
11212.RT2135	ERS1931395	Cercopithecus_ascanius	Africa	na	na	na	Uganda	keep	Cercopithecus_ascanius	Cercopithecus_ascanius	OWM	OWM	NHP	OWM	Savannah
1448.SM01.F	ERS1088011	Homo_sapiens	South_America	traditional	hunter_gatherer	hunter_gatherer	Peru	keep	Homo_sapiensPeru	hunter_gatherer	Human	Ape	Human	Human_Non_Industrialized	Savannah
1448.SM02.F	ERS1088012	Homo_sapiens	South_America	traditional	hunter_gatherer	hunter_gatherer	Peru	keep	Homo_sapiensPeru	hunter_gatherer	Human	Ape	Human	Human_Non_Industrialized	Savannah
1448.SM18.F	ERS1088017	Homo_sapiens	South_America	traditional	hunter_gatherer	hunter_gatherer	Peru	keep	Homo_sapiensPeru	hunter_gatherer	Human	Ape	Human	Human_Non_Industrialized	Savannah
1448.SM20.F	ERS1088018	Homo_sapiens	South_America	traditional	hunter_gatherer	hunter_gatherer	Peru	keep	Homo_sapiensPeru	hunter_gatherer	Human	Ape	Human	Human_Non_Industrialized	Savannah
1448.SM31.F	ERS1088025	Homo_sapiens	South_America	traditional	hunter_gatherer	hunter_gatherer	Peru	keep	Homo_sapiensPeru	hunter_gatherer	Human	Ape	Human	Human_Non_Industrialized	Savannah
1448.SM32.F	ERS1088026	Homo_sapiens	South_America	traditional	hunter_gatherer	hunter_gatherer	Peru	keep	Homo_sapiensPeru	hunter_gatherer	Human	Ape	Human	Human_Non_Industrialized	Savannah
850.Amz4adltF	ERS148176	Homo_sapiens	South_America	traditional	remote_farmer	remote_farmer	Venezuela	keep	Homo_sapiensVenezuela	remote_farmer	Human	Ape	Human	Human_Non_Industrialized	Savannah
850.Amz7adltF	ERS148403	Homo_sapiens	South_America	traditional	remote_farmer	remote_farmer	Venezuela	keep	Homo_sapiensVenezuela	remote_farmer	Human	Ape	Human	Human_Non_Industrialized	Savannah
850.AmzC11adltF2	ERS148243	Homo_sapiens	South_America	traditional	remote_farmer	remote_farmer	Venezuela	keep	Homo_sapiensVenezuela	remote_farmer	Human	Ape	Human	Human_Non_Industrialized	Savannah
850.AmzC32adltF	ERS148259	Homo_sapiens	South_America	traditional	remote_farmer	remote_farmer	Venezuela	keep	Homo_sapiensVenezuela	remote_farmer	Human	Ape	Human	Human_Non_Industrialized	Savannah
850.AmzC4adltF	ERS147996	Homo_sapiens	South_America	traditional	remote_farmer	remote_farmer	Venezuela	keep	Homo_sapiensVenezuela	remote_farmer	Human	Ape	Human	Human_Non_Industrialized	Savannah
850.AmzC5adltF	ERS148448	Homo_sapiens	South_America	traditional	remote_farmer	remote_farmer	Venezuela	keep	Homo_sapiensVenezuela	remote_farmer	Human	Ape	Human	Human_Non_Industrialized	Savannah
850.AmzC9adltF	ERS14802	Homo_sapiens	South_America	traditional	remote_farmer	remote_farmer	Venezuela	keep	Homo_sapiensVenezuela	remote_farmer	Human	Ape	Human	Human_Non_Industrialized	Savannah
850.h10M.1	ERS148120	Homo_sapiens	Africa	traditional	remote_farmer	remote_farmer	Malawi	keep	Homo_sapiensMalawi	remote_farmer	Human	Ape	Human	Human_Non_Industrialized	Savannah
850.h146M.1	ERS148181	Homo_sapiens	Africa	traditional	remote_farmer	remote_farmer	Malawi	keep	Homo_sapiensMalawi	remote_farmer	Human	Ape	Human	Human_Non_Industrialized	Savannah
850.h186M.1	ERS148191	Homo_sapiens	Africa	traditional	remote_farmer	remote_farmer	Malawi	keep	Homo_sapiensMalawi	remote_farmer	Human	Ape	Human	Human_Non_Industrialized	Savannah
850.h235M.1	ERS148051	Homo_sapiens	Africa	traditional	remote_farmer	remote_farmer	Malawi	keep	Homo_sapiensMalawi	remote_farmer	Human	Ape	Human	Human_Non_Industrialized	Savannah
850.h273M.1	ERS148444	Homo_sapiens	Africa	traditional	remote_farmer	remote_farmer	Malawi	keep	Homo_sapiensMalawi	remote_farmer	Human	Ape	Human	Human_Non_Industrialized	Savannah
850.h279M.1	ERS148234	Homo_sapiens	Africa	traditional	remote_farmer	remote_farmer	Malawi	keep	Homo_sapiensMalawi	remote_farmer	Human	Ape	Human	Human_Non_Industrialized	Savannah
850.h60M.1	ERS148437	Homo_sapiens	Africa	traditional	remote_farmer	remote_farmer	Malawi	keep	Homo_sapiensMalawi	remote_farmer	Human	Ape	Human	Human_Non_Industrialized	Savannah
850.h78M.1	ERS148355	Homo_sapiens	Africa	traditional	remote_farmer	remote_farmer	Malawi	keep	Homo_sapiensMalawi	remote_farmer	Human	Ape	Human	Human_Non_Industrialized	Savannah
850.h85M.1	ERS148077	Homo_sapiens	Africa	traditional	remote_farmer	remote_farmer	Malawi	keep	Homo_sapiensMalawi	remote_farmer	Human	Ape	Human	Human_Non_Industrialized	Savannah
850.h9M.1	ERS148222	Homo_sapiens	Africa	traditional	remote_farmer	remote_farmer	Malawi	keep	Homo_sapiensMalawi	remote_farmer	Human	Ape	Human	Human_Non_Industrialized	Savannah
850.TS164	ERS148184	Homo_sapiens	North_America	urban	urban	urban	USA	keep	Homo_sapiensUSA	urban	Human	Ape	Human	Human_Industrialized	Savannah
850.TS5	ERS148115	Homo_sapiens	North_America	urban	urban	urban	USA	keep	Homo_sapiensUSA	urban	Human	Ape	Human	Human_Industrialized	Savannah
850.TS8	ERS148297	Homo_sapiens	North_America	urban	urban	urban	USA	keep	Homo_sapiensUSA	urban	Human	Ape	Human	Human_Industrialized	Savannah
850.USchp3Mom	ERS148336	Homo_sapiens	North_America	urban	urban	urban	USA	keep	Homo_sapiensUSA	urban	Human	Ape	Human	Human_Industrialized	Savannah
850.USchp4Mom	ERS148489	Homo_sapiens	North_America	urban	urban	urban	USA	keep	Homo_sapiensUSA	urban	Human	Ape	Human	Human_Industrialized	Savannah
11212.AC711	ERS1931253	Alouatta_caraya	SouthAmerica	na	na	na	Argentina	no	Alouatta_caraya	Alouatta_caraya	NWM	NWM	NHP	NWM	Forest
