# Supplementary material for: Convergence of human and Old World monkey gut microbiomes demonstrates the importance of human ecology over phylogeny
Source: Genome Biol. 2019 Oct 8;20:201. doi: 10.1186/s13059-019-1807-z (PMC6781418; doi:10.1186/s13059-019-1807-z)
Supplement: Supplementary file 6 — Mapping file for shotgun data. (TXT 26 kb) [file 13059_2019_1807_MOESM6_ESM.txt]

OrigID	#SampleID	Accession_number	Species	country	country_of_birth	geographic_region	life_style	life_style_2	life_style_3	population	HCA	species_population	lifestyle_species	phyl_group	phyl_group2	phyl_group3	phyl_group_lifestyle	ecol_group
10317.00003	10317.000033729.R1.trimmed.filtered_kneaddata	ERS1088254	Homo_sapiens	USA	United States	North_America	urban	urban	urban-AGP	USA	keep	Human: USA	urban	Human	Ape	Human	Human _ Industrialized	Savannah
10317.00003	10317.000033799.R1.trimmed.filtered_kneaddata	ERS941524	Homo_sapiens	USA	United States	North_America	urban	urban	urban-AGP	USA	keep	Human: USA	urban	Human	Ape	Human	Human _ Industrialized	Savannah
10317.00004	10317.000037611.R1.trimmed.filtered_kneaddata	ERS1088290	Homo_sapiens	USA	United States	North_America	urban	urban	urban-AGP	USA	keep	Human: USA	urban	Human	Ape	Human	Human _ Industrialized	Savannah
10317.00004	10317.000037946.R1.trimmed.filtered_kneaddata	ERS1164486	Homo_sapiens	United Kingdom	Azerbaijan	Europe	urban	urban	urban-AGP	United Kingdom	keep	Human: United Kingdom	urban	Human	Ape	Human	Human _ Industrialized	Savannah
10317.00004	10317.000038037.R1.trimmed.filtered_kneaddata	ERS1164507	Homo_sapiens	United Kingdom	United Kingdom	Europe	urban	urban	urban-AGP	United Kingdom	keep	Human: United Kingdom	urban	Human	Ape	Human	Human _ Industrialized	Savannah
10317.00004	10317.000038057.R1.trimmed.filtered_kneaddata	ERS1134751	Homo_sapiens	United Kingdom	United Kingdom	Europe	urban	urban	urban-AGP	United Kingdom	keep	Human: United Kingdom	urban	Human	Ape	Human	Human _ Industrialized	Savannah
10317.00004	10317.000038191.R1.trimmed.filtered_kneaddata	ERS1134778	Homo_sapiens	United Kingdom	United Kingdom	Europe	urban	urban	urban-AGP	United Kingdom	keep	Human: United Kingdom	urban	Human	Ape	Human	Human _ Industrialized	Savannah
10317.00004	10317.000039878.R1.trimmed.filtered_kneaddata	ERS1164563	Homo_sapiens	USA	United States	North_America	urban	urban	urban-AGP	USA	keep	Human: USA	urban	Human	Ape	Human	Human _ Industrialized	Savannah
10317.00004	10317.000040315.R1.trimmed.filtered_kneaddata	ERS1088382	Homo_sapiens	USA	United States	North_America	urban	urban	urban-AGP	USA	keep	Human: USA	urban	Human	Ape	Human	Human _ Industrialized	Savannah
10317.00004	10317.000040357.R1.trimmed.filtered_kneaddata	ERS1048815	Homo_sapiens	USA	United States	North_America	urban	urban	urban-AGP	USA	keep	Human: USA	urban	Human	Ape	Human	Human _ Industrialized	Savannah
10317.00004	10317.000041690.R1.trimmed.filtered_kneaddata	ERS1846361	Homo_sapiens	United Kingdom	United Kingdom	Europe	urban	urban	urban-AGP	United Kingdom	keep	Human: United Kingdom	urban	Human	Ape	Human	Human _ Industrialized	Savannah
10317.00004	10317.000042689.R1.trimmed.filtered_kneaddata	ERS1207915	Homo_sapiens	United Kingdom	United Kingdom	Europe	urban	urban	urban-AGP	United Kingdom	keep	Human: United Kingdom	urban	Human	Ape	Human	Human _ Industrialized	Savannah
10317.00005	10317.000047491.R1.trimmed.filtered_kneaddata	ERS1846374	Homo_sapiens	United Kingdom	United Kingdom	Europe	urban	urban	urban-AGP	United Kingdom	keep	Human: United Kingdom	urban	Human	Ape	Human	Human _ Industrialized	Savannah
10317.00005	10317.000054187.R1.trimmed.filtered_kneaddata	ERS1846406	Homo_sapiens	United Kingdom	United Kingdom	Europe	urban	urban	urban-AGP	United Kingdom	keep	Human: United Kingdom	urban	Human	Ape	Human	Human _ Industrialized	Savannah
10317.00005	10317.000054287.R1.trimmed.filtered_kneaddata	ERS1846413	Homo_sapiens	United Kingdom	United Kingdom	Europe	urban	urban	urban-AGP	United Kingdom	keep	Human: United Kingdom	urban	Human	Ape	Human	Human _ Industrialized	Savannah
10317.00006	10317.000062116.R1.trimmed.filtered_kneaddata	ERS1846480	Homo_sapiens	United Kingdom	Lithuania	Europe	urban	urban	urban-AGP	United Kingdom	keep	Human: United Kingdom	urban	Human	Ape	Human	Human _ Industrialized	Savannah
10317.00007	10317.000065674.R1.trimmed.filtered_kneaddata	ERS1846538	Homo_sapiens	USA	United States	North_America	urban	urban	urban-AGP	USA	keep	Human: USA	urban	Human	Ape	Human	Human _ Industrialized	Savannah
10317.00007	10317.000069200.R1.trimmed.filtered_kneaddata	ERS1846599	Homo_sapiens	USA	United States	North_America	urban	urban	urban-AGP	USA	keep	Human: USA	urban	Human	Ape	Human	Human _ Industrialized	Savannah
10317.00007	10317.000071404.R1.trimmed.filtered_kneaddata	ERS1846723	Homo_sapiens	USA	United States	North_America	urban	urban	urban-AGP	USA	keep	Human: USA	urban	Human	Ape	Human	Human _ Industrialized	Savannah
10317.00007	10317.000071425.R1.trimmed.filtered_kneaddata	ERS1846729	Homo_sapiens	USA	China	North_America	urban	urban	urban-AGP	USA	keep	Human: USA	urban	Human	Ape	Human	Human _ Industrialized	Savannah
AC622	AC622_ATCACG_L001_R1_001_kneaddata	ERX2201462	Alouatta_caraya	Argentina	Argentina	South America	na	na	na	Argentina	no	Alouatta caraya	Alouatta_caraya	NWM	NWM	NHP	NWM	na
AC660	AC660_CGATGT_L001_R1_001_kneaddata	ERX2201463	Alouatta_caraya	Argentina	Argentina	South America	na	na	na	Argentina	no	Alouatta caraya	Alouatta_caraya	NWM	NWM	NHP	NWM	na
AC665	AC665_TTAGGC_L001_R1_001_kneaddata	ERX2201464	Alouatta_caraya	Argentina	Argentina	South America	na	na	na	Argentina	no	Alouatta caraya	Alouatta_caraya	NWM	NWM	NHP	NWM	na
AC667	AC667_TGACCA_L001_R1_001_kneaddata	ERX2201465	Alouatta_caraya	Argentina	Argentina	South America	na	na	na	Argentina	no	Alouatta caraya	Alouatta_caraya	NWM	NWM	NHP	NWM	na
AC668	AC668_ACAGTG_L001_R1_001_kneaddata	ERX2201466	Alouatta_caraya	Argentina	Argentina	South America	na	na	na	Argentina	no	Alouatta caraya	Alouatta_caraya	NWM	NWM	NHP	NWM	na
Ahyb1000	Ahyb1000_CAGATC_L002_R1_001_kneaddata	ERX2201479	Ateles_hybridus	Colombia	Colombia	South America	na	na	na	Colombia	no	Ateles hybridus	Ateles_hybridus	NWM	NWM	NHP	NWM	na
Ahyb135	Ahyb135_ACTTGA_L002_R1_001_kneaddata	ERX2201480	Ateles_hybridus	Colombia	Colombia	South America	na	na	na	Colombia	no	Ateles hybridus	Ateles_hybridus	NWM	NWM	NHP	NWM	na
Ahyb257	Ahyb257_GATCAG_L002_R1_001_kneaddata	ERX2201481	Ateles_hybridus	Colombia	Colombia	South America	na	na	na	Colombia	no	Ateles hybridus	Ateles_hybridus	NWM	NWM	NHP	NWM	na
Ahyb401	Ahyb401_TAGCTT_L002_R1_001_kneaddata	ERX2201482	Ateles_hybridus	Colombia	Colombia	South America	na	na	na	Colombia	no	Ateles hybridus	Ateles_hybridus	NWM	NWM	NHP	NWM	na
Ahyb411	Ahyb411_GGCTAC_L002_R1_001_kneaddata	ERX2201483	Ateles_hybridus	Colombia	Colombia	South America	na	na	na	Colombia	no	Ateles hybridus	Ateles_hybridus	NWM	NWM	NHP	NWM	na
APAL36	APAL36_GCCAAT_L001_R1_001_kneaddata	ERX2201467	Alouatta_palliata	Nicaragua	Nicaragua	Central America	na	na	na	Nicaragua	no	Alouatta palliata	Alouatta_palliata	NWM	NWM	NHP	NWM	na
APAL37	APAL37_CAGATC_L001_R1_001_kneaddata	ERX2201468	Alouatta_palliata	Nicaragua	Nicaragua	Central America	na	na	na	Nicaragua	no	Alouatta palliata	Alouatta_palliata	NWM	NWM	NHP	NWM	na
APAL38	APAL38_ACTTGA_L001_R1_001_kneaddata	ERX2201469	Alouatta_palliata	Nicaragua	Nicaragua	Central America	na	na	na	Nicaragua	no	Alouatta palliata	Alouatta_palliata	NWM	NWM	NHP	NWM	na
APAL39	APAL39_GATCAG_L001_R1_001_kneaddata	ERX2201470	Alouatta_palliata	Nicaragua	Nicaragua	Central America	na	na	na	Nicaragua	no	Alouatta palliata	Alouatta_palliata	NWM	NWM	NHP	NWM	na
Apalw13	Apalw13_TAGCTT_L001_R1_001_kneaddata	ERX2201484	Alouatta_palliata	Nicaragua	Nicaragua	Central America	na	na	na	Nicaragua	no	Alouatta palliata	Alouatta_palliata	NWM	NWM	NHP	NWM	na
Apalw14	Apalw14_GGCTAC_L001_R1_001_kneaddata	ERX2201485	Alouatta_palliata	Nicaragua	Nicaragua	Central America	na	na	na	Nicaragua	no	Alouatta palliata	Alouatta_palliata	NWM	NWM	NHP	NWM	na
APF103	APF103_CTTGTA_L001_R1_001_kneaddata	ERX2201471	Alouatta_pigra	Mexico	Mexico	Central America	na	na	na	Mexico	no	Alouatta pigra	Alouatta_pigra	NWM	NWM	NHP	NWM	na
APF104	APF104_AGTCAA_L001_R1_001_kneaddata	ERX2201472	Alouatta_pigra	Mexico	Mexico	Central America	na	na	na	Mexico	no	Alouatta pigra	Alouatta_pigra	NWM	NWM	NHP	NWM	na
APF105	APF105_AGTTCC_L001_R1_001_kneaddata	ERX2201473	Alouatta_pigra	Mexico	Mexico	Central America	na	na	na	Mexico	no	Alouatta pigra	Alouatta_pigra	NWM	NWM	NHP	NWM	na
APF106	APF106_ATGTCA_L001_R1_001_kneaddata	ERX2201474	Alouatta_pigra	Mexico	Mexico	Central America	na	na	na	Mexico	no	Alouatta pigra	Alouatta_pigra	NWM	NWM	NHP	NWM	na
APF36	APF36_CCGTCC_L001_R1_001_kneaddata	ERX2201475	Alouatta_pigra	Mexico	Mexico	Central America	na	na	na	Mexico	no	Alouatta pigra	Alouatta_pigra	NWM	NWM	NHP	NWM	na
APF37	APF37_GTCCGC_L001_R1_001_kneaddata	ERX2201476	Alouatta_pigra	Mexico	Mexico	Central America	na	na	na	Mexico	no	Alouatta pigra	Alouatta_pigra	NWM	NWM	NHP	NWM	na
APF38	APF38_GTGAAA_L001_R1_001_kneaddata	ERX2201477	Alouatta_pigra	Mexico	Mexico	Central America	na	na	na	Mexico	no	Alouatta pigra	Alouatta_pigra	NWM	NWM	NHP	NWM	na
APF39	APF39_GTGGCC_L001_R1_001_kneaddata	ERX2201478	Alouatta_pigra	Mexico	Mexico	Central America	na	na	na	Mexico	no	Alouatta pigra	Alouatta_pigra	NWM	NWM	NHP	NWM	na
Asen1111	Asen1111_GAGTGG_L001_R1_001_kneaddata	ERX2201486	Alouatta_seniculus	Colombia	Colombia	South America	na	na	na	Colombia	no	Alouatta seniculus	Alouatta_seniculus	NWM	NWM	NHP	NWM	na
Asen685	Asen685_GTTTCG_L001_R1_001_kneaddata	ERX2201487	Alouatta_seniculus	Colombia	Colombia	South America	na	na	na	Colombia	no	Alouatta seniculus	Alouatta_seniculus	NWM	NWM	NHP	NWM	na
AsenLink1	AsenLink1_ACTGAT_L001_R1_001_kneaddata	ERX2201488	Alouatta_seniculus	Ecuador	Ecuador	South America	na	na	na	Ecuador	no	Alouatta seniculus	Alouatta_seniculus	NWM	NWM	NHP	NWM	na
AsenLink2	AsenLink2_ATTCCT_L001_R1_001_kneaddata	ERX2201489	Alouatta_seniculus	Ecuador	Ecuador	South America	na	na	na	Ecuador	no	Alouatta seniculus	Alouatta_seniculus	NWM	NWM	NHP	NWM	na
AsenLink3	AsenLink3_ATCACG_L002_R1_001_kneaddata	ERX2201490	Alouatta_seniculus	Ecuador	Ecuador	South America	na	na	na	Ecuador	no	Alouatta seniculus	Alouatta_seniculus	NWM	NWM	NHP	NWM	na
AsenLink4	AsenLink4_CGTACG_L001_R1_001_kneaddata	ERX2201491	Alouatta_seniculus	Ecuador	Ecuador	South America	na	na	na	Ecuador	no	Alouatta seniculus	Alouatta_seniculus	NWM	NWM	NHP	NWM	na
AtbelzLink1	AtbelzLink1_CGATGT_L002_R1_001_kneaddata	ERX2201492	Ateles_belzebuth	Ecuador	Ecuador	South America	na	na	na	Ecuador	no	Ateles belzebuth	Ateles_belzebuth	NWM	NWM	NHP	NWM	na
AtbelzLink2	AtbelzLink2_TTAGGC_L002_R1_001_kneaddata	ERX2201493	Ateles_belzebuth	Ecuador	Ecuador	South America	na	na	na	Ecuador	no	Ateles belzebuth	Ateles_belzebuth	NWM	NWM	NHP	NWM	na
AtbelzLink3	AtbelzLink3_TGACCA_L002_R1_001_kneaddata	ERX2201494	Ateles_belzebuth	Ecuador	Ecuador	South America	na	na	na	Ecuador	no	Ateles belzebuth	Ateles_belzebuth	NWM	NWM	NHP	NWM	na
AtbelzLink4	AtbelzLink4_ACAGTG_L002_R1_001_kneaddata	ERX2201495	Ateles_belzebuth	Ecuador	Ecuador	South America	na	na	na	Ecuador	no	Ateles belzebuth	Ateles_belzebuth	NWM	NWM	NHP	NWM	na
AtbelzLink5	AtbelzLink5_GCCAAT_L002_R1_001_kneaddata	ERX2201496	Ateles_belzebuth	Ecuador	Ecuador	South America	na	na	na	Ecuador	no	Ateles belzebuth	Ateles_belzebuth	NWM	NWM	NHP	NWM	na
BWC2023	BWC2023_GTCCGC_L002_R1_001_kneaddata	ERX2201497	Colobus_guereza	Uganda	Uganda	Africa	na	na	na	Uganda	no	Colobus guereza	Colobus_guereza	OWM	OWM	NHP	OWM	na
BWC2026	BWC2026_GTGAAA_L002_R1_001_kneaddata	ERX2201498	Colobus_guereza	Uganda	Uganda	Africa	na	na	na	Uganda	no	Colobus guereza	Colobus_guereza	OWM	OWM	NHP	OWM	na
BWC2061	BWC2061_GTGGCC_L002_R1_001_kneaddata	ERX2201499	Colobus_guereza	Uganda	Uganda	Africa	na	na	na	Uganda	no	Colobus guereza	Colobus_guereza	OWM	OWM	NHP	OWM	na
BWC2063	BWC2063_GTTTCG_L002_R1_001_kneaddata	ERX2201500	Colobus_guereza	Uganda	Uganda	Africa	na	na	na	Uganda	no	Colobus guereza	Colobus_guereza	OWM	OWM	NHP	OWM	na
BWC2115	BWC2115_CGTACG_L002_R1_001_kneaddata	ERX2201501	Colobus_guereza	Uganda	Uganda	Africa	na	na	na	Uganda	no	Colobus guereza	Colobus_guereza	OWM	OWM	NHP	OWM	na
ERUB.102M	ERUB_102M_ATTCCT_L002_R1_001_kneaddata	ERX2201502	Eulemur_rubriventer	Madagascar	Madagascar	Africa	na	na	na	Madagascar	no	Eulemur rubriventer	Eulemur_rubriventer	Lemur	Lemur	NHP	Lemur	na
ERUB.105M	ERUB_105M_CGATGT_L003_R1_001_kneaddata	ERX2201503	Eulemur_rubriventer	Madagascar	Madagascar	Africa	na	na	na	Madagascar	no	Eulemur rubriventer	Eulemur_rubriventer	Lemur	Lemur	NHP	Lemur	na
ERUB.10M	ERUB_10M_ATCACG_L003_R1_001_kneaddata	ERX2201504	Eulemur_rubriventer	Madagascar	Madagascar	Africa	na	na	na	Madagascar	no	Eulemur rubriventer	Eulemur_rubriventer	Lemur	Lemur	NHP	Lemur	na
ERUB.12M	ERUB_12M_ACTGAT_L002_R1_001_kneaddata	ERX2201505	Eulemur_rubriventer	Madagascar	Madagascar	Africa	na	na	na	Madagascar	no	Eulemur rubriventer	Eulemur_rubriventer	Lemur	Lemur	NHP	Lemur	na
ERUB.20M	ERUB_20M_GAGTGG_L002_R1_001_kneaddata	ERX2201506	Eulemur_rubriventer	Madagascar	Madagascar	Africa	na	na	na	Madagascar	no	Eulemur rubriventer	Eulemur_rubriventer	Lemur	Lemur	NHP	Lemur	na
Gor1	Gor1_TTAGGC_L003_R1_001_kneaddata	ERX2201507	Gorilla_gorilla	CAR	CAR	Africa	na	na	na	CAR	keep	Gorilla gorilla	Gorilla_gorilla	Ape	Ape	NHP	Ape	Forest
Gor11	Gor11_TGACCA_L003_R1_001_kneaddata	ERX2201508	Gorilla_gorilla	CAR	CAR	Africa	na	na	na	CAR	keep	Gorilla gorilla	Gorilla_gorilla	Ape	Ape	NHP	Ape	Forest
Gor12	Gor12_ACAGTG_L003_R1_001_kneaddata	ERX2201509	Gorilla_gorilla	CAR	CAR	Africa	na	na	na	CAR	keep	Gorilla gorilla	Gorilla_gorilla	Ape	Ape	NHP	Ape	Forest
Gor2	Gor2_GCCAAT_L003_R1_001_kneaddata	ERX2201510	Gorilla_gorilla	CAR	CAR	Africa	na	na	na	CAR	keep	Gorilla gorilla	Gorilla_gorilla	Ape	Ape	NHP	Ape	Forest
Gor3	Gor3_CAGATC_L003_R1_001_kneaddata	ERX2201511	Gorilla_gorilla	CAR	CAR	Africa	na	na	na	CAR	keep	Gorilla gorilla	Gorilla_gorilla	Ape	Ape	NHP	Ape	Forest
JB1	JB1_TGACCA_L004_R1_001_kneaddata	ERX2201512	Papio_hamadryas	Ethiopia	Ethiopia	Africa	na	na	na	Ethiopia	keep	Papio hamadryas	Papio_hamadryas	OWM	OWM	NHP	OWM _ Cercopithecines	Savannah
JB10	JB10_GTGAAA_L003_R1_001_kneaddata	ERX2201513	Papio_anubis	Ethiopia	Ethiopia	Africa	na	na	na	Ethiopia	keep	Papio anubis	Papio_anubis	OWM	OWM	NHP	OWM _ Cercopithecines	Savannah
JB12	JB12_GTGGCC_L003_R1_001_kneaddata	ERX2201514	Papio_anubis	Ethiopia	Ethiopia	Africa	na	na	na	Ethiopia	keep	Papio anubis	Papio_anubis	OWM	OWM	NHP	OWM _ Cercopithecines	Savannah
JB13	JB13_ACAGTG_L004_R1_001_kneaddata	ERX2201515	Papio_hamadryas	Ethiopia	Ethiopia	Africa	na	na	na	Ethiopia	keep	Papio hamadryas	Papio_hamadryas	OWM	OWM	NHP	OWM _ Cercopithecines	Savannah
JB15	JB15_GCCAAT_L004_R1_001_kneaddata	ERX2201516	Papio_hamadryas	Ethiopia	Ethiopia	Africa	na	na	na	Ethiopia	keep	Papio hamadryas	Papio_hamadryas	OWM	OWM	NHP	OWM _ Cercopithecines	Savannah
JB17	JB17_CAGATC_L004_R1_001_kneaddata	ERX2201517	Papio_hamadryas	Ethiopia	Ethiopia	Africa	na	na	na	Ethiopia	keep	Papio hamadryas	Papio_hamadryas	OWM	OWM	NHP	OWM _ Cercopithecines	Savannah
JB18	JB18_ACTTGA_L004_R1_001_kneaddata	ERX2201518	Papio_hamadryas	Ethiopia	Ethiopia	Africa	na	na	na	Ethiopia	keep	Papio hamadryas	Papio_hamadryas	OWM	OWM	NHP	OWM _ Cercopithecines	Savannah
JB24	JB24_GTTTCG_L003_R1_001_kneaddata	ERX2201519	Papio_anubis	Ethiopia	Ethiopia	Africa	na	na	na	Ethiopia	keep	Papio anubis	Papio_anubis	OWM	OWM	NHP	OWM _ Cercopithecines	Savannah
JB25	JB25_CGTACG_L003_R1_001_kneaddata	ERX2201520	Papio_anubis	Ethiopia	Ethiopia	Africa	na	na	na	Ethiopia	keep	Papio anubis	Papio_anubis	OWM	OWM	NHP	OWM _ Cercopithecines	Savannah
JB27	JB27_AGTTCC_L004_R1_001_kneaddata	ERX2201521	Theropithecus_gelada	Ethiopia	Ethiopia	Africa	na	na	na	Ethiopia	keep	Theropithecus gelada	Theropithecus_gelada	OWM	OWM	NHP	OWM _ Cercopithecines	Savannah
JB28	JB28_GAGTGG_L003_R1_001_kneaddata	ERX2201522	Papio_anubis	Ethiopia	Ethiopia	Africa	na	na	na	Ethiopia	keep	Papio anubis	Papio_anubis	OWM	OWM	NHP	OWM _ Cercopithecines	Savannah
JB29	JB29_ATGTCA_L004_R1_001_kneaddata	ERX2201523	Theropithecus_gelada	Ethiopia	Ethiopia	Africa	na	na	na	Ethiopia	keep	Theropithecus gelada	Theropithecus_gelada	OWM	OWM	NHP	OWM _ Cercopithecines	Savannah
JB3	JB3_CCGTCC_L004_R1_001_kneaddata	ERX2201524	Theropithecus_gelada	Ethiopia	Ethiopia	Africa	na	na	na	Ethiopia	keep	Theropithecus gelada	Theropithecus_gelada	OWM	OWM	NHP	OWM _ Cercopithecines	Savannah
JB32	JB32_GTCCGC_L004_R1_001_kneaddata	ERX2201525	Theropithecus_gelada	Ethiopia	Ethiopia	Africa	na	na	na	Ethiopia	keep	Theropithecus gelada	Theropithecus_gelada	OWM	OWM	NHP	OWM _ Cercopithecines	Savannah
JB34	JB34_GTGAAA_L004_R1_001_kneaddata	ERX2201526	Theropithecus_gelada	Ethiopia	Ethiopia	Africa	na	na	na	Ethiopia	keep	Theropithecus gelada	Theropithecus_gelada	OWM	OWM	NHP	OWM _ Cercopithecines	Savannah
LabEllis3	LabEllis3_AGTCAA_L003_R1_001_kneaddata	ERX2201527	Lagothrix_lagotricha	Ecuador	Ecuador	South America	na	na	na	Ecuador	no	Lagothrix lagotricha	Lagothrix_lagotricha	NWM	NWM	NHP	NWM	na
LagAb2	LagAb2_AGTTCC_L003_R1_001_kneaddata	ERX2201528	Lagothrix_lagotricha	Ecuador	Ecuador	South America	na	na	na	Ecuador	no	Lagothrix lagotricha	Lagothrix_lagotricha	NWM	NWM	NHP	NWM	na
LagEllis1	LagEllis1_ATGTCA_L003_R1_001_kneaddata	ERX2201529	Lagothrix_lagotricha	Ecuador	Ecuador	South America	na	na	na	Ecuador	no	Lagothrix lagotricha	Lagothrix_lagotricha	NWM	NWM	NHP	NWM	na
LagEllis4	LagEllis4_CCGTCC_L003_R1_001_kneaddata	ERX2201530	Lagothrix_lagotricha	Ecuador	Ecuador	South America	na	na	na	Ecuador	no	Lagothrix lagotricha	Lagothrix_lagotricha	NWM	NWM	NHP	NWM	na
LagEllis5	LagEllis5_GTCCGC_L003_R1_001_kneaddata	ERX2201531	Lagothrix_lagotricha	Ecuador	Ecuador	South America	na	na	na	Ecuador	no	Lagothrix lagotricha	Lagothrix_lagotricha	NWM	NWM	NHP	NWM	na
Lc259	Lc259_ACTTGA_L003_R1_001_kneaddata	ERX2201532	Lemur_catta	Madagascar	Madagascar	Africa	na	na	na	Madagascar	no	Lemur catta	Lemur_catta	Lemur	Lemur	NHP	Lemur	na
Lc301	Lc301_GATCAG_L003_R1_001_kneaddata	ERX2201533	Lemur_catta	Madagascar	Madagascar	Africa	na	na	na	Madagascar	no	Lemur catta	Lemur_catta	Lemur	Lemur	NHP	Lemur	na
Lc307	Lc307_TAGCTT_L003_R1_001_kneaddata	ERX2201534	Lemur_catta	Madagascar	Madagascar	Africa	na	na	na	Madagascar	no	Lemur catta	Lemur_catta	Lemur	Lemur	NHP	Lemur	na
Lc308	Lc308_GGCTAC_L003_R1_001_kneaddata	ERX2201535	Lemur_catta	Madagascar	Madagascar	Africa	na	na	na	Madagascar	no	Lemur catta	Lemur_catta	Lemur	Lemur	NHP	Lemur	na
Lc310	Lc310_CTTGTA_L003_R1_001_kneaddata	ERX2201536	Lemur_catta	Madagascar	Madagascar	Africa	na	na	na	Madagascar	no	Lemur catta	Lemur_catta	Lemur	Lemur	NHP	Lemur	na
Ptr1	Ptr1_GATCAG_L004_R1_001_kneaddata	ERX2201543	Pan_troglodytes	Uganda	Uganda	Africa	na	na	na	Uganda	keep	Pan troglodytes	Pan_troglodytes	Ape	Ape	NHP	Ape	Forest
Ptr10	Ptr10_TAGCTT_L004_R1_001_kneaddata	ERX2201544	Pan_troglodytes	Uganda	Uganda	Africa	na	na	na	Uganda	keep	Pan troglodytes	Pan_troglodytes	Ape	Ape	NHP	Ape	Forest
Ptr11	Ptr11_GGCTAC_L004_R1_001_kneaddata	ERX2201545	Pan_troglodytes	Uganda	Uganda	Africa	na	na	na	Uganda	keep	Pan troglodytes	Pan_troglodytes	Ape	Ape	NHP	Ape	Forest
Ptr13	Ptr13_CTTGTA_L004_R1_001_kneaddata	ERX2201546	Pan_troglodytes	Uganda	Uganda	Africa	na	na	na	Uganda	keep	Pan troglodytes	Pan_troglodytes	Ape	Ape	NHP	Ape	Forest
PTr14	PTr14_AGTCAA_L004_R1_001_kneaddata	ERX2201537	Pan_troglodytes	Uganda	Uganda	Africa	na	na	na	Uganda	keep	Pan troglodytes	Pan_troglodytes	Ape	Ape	NHP	Ape	Forest
PVAbb	PVAbb_GTGGCC_L004_R1_001_kneaddata	ERX2201538	Propithecus_verreauxi	Madagascar	Madagascar	Africa	na	na	na	Madagascar	no	Propithecus verreauxi	Propithecus_verreauxi	Lemur	Lemur	NHP	Lemur	na
PVLou	PVLou_GTTTCG_L004_R1_001_kneaddata	ERX2201539	Propithecus_verreauxi	Madagascar	Madagascar	Africa	na	na	na	Madagascar	no	Propithecus verreauxi	Propithecus_verreauxi	Lemur	Lemur	NHP	Lemur	na
PVPam	PVPam_CGTACG_L004_R1_001_kneaddata	ERX2201540	Propithecus_verreauxi	Madagascar	Madagascar	Africa	na	na	na	Madagascar	no	Propithecus verreauxi	Propithecus_verreauxi	Lemur	Lemur	NHP	Lemur	na
PVPet	PVPet_GAGTGG_L004_R1_001_kneaddata	ERX2201541	Propithecus_verreauxi	Madagascar	Madagascar	Africa	na	na	na	Madagascar	no	Propithecus verreauxi	Propithecus_verreauxi	Lemur	Lemur	NHP	Lemur	na
PVQui	PVQui_ACTGAT_L004_R1_001_kneaddata	ERX2201542	Propithecus_verreauxi	Madagascar	Madagascar	Africa	na	na	na	Madagascar	no	Propithecus verreauxi	Propithecus_verreauxi	Lemur	Lemur	NHP	Lemur	na
RC2036	RC2036_ACTGAT_L003_R1_001_kneaddata	ERX2201547	Piliocolobus_badius	Uganda	Uganda	Africa	na	na	na	Uganda	no	Piliocolobus badius	Piliocolobus_badius	OWM	OWM	NHP	OWM	na
RC2068	RC2068_ATCACG_L004_R1_001_kneaddata	ERX2201548	Cercopithecus_ascanius	Uganda	Uganda	Africa	na	na	na	Uganda	keep	Cercopithecus ascanius	Cercopithecus_ascanius	OWM	OWM	NHP	OWM _ Cercopithecines	Savannah
RC2071	RC2071_ATTCCT_L003_R1_001_kneaddata	ERX2201549	Piliocolobus_badius	Uganda	Uganda	Africa	na	na	na	Uganda	no	Piliocolobus badius	Piliocolobus_badius	OWM	OWM	NHP	OWM	na
RC2096	RC2096_CGATGT_L004_R1_001_kneaddata	ERX2201550	Piliocolobus_badius	Uganda	Uganda	Africa	na	na	na	Uganda	no	Piliocolobus badius	Piliocolobus_badius	OWM	OWM	NHP	OWM	na
RC2098	RC2098_TTAGGC_L004_R1_001_kneaddata	ERX2201551	Piliocolobus_badius	Uganda	Uganda	Africa	na	na	na	Uganda	no	Piliocolobus badius	Piliocolobus_badius	OWM	OWM	NHP	OWM	na
RT2013	RT2013_CTTGTA_L002_R1_001_kneaddata	ERX2201552	Cercopithecus_ascanius	Uganda	Uganda	Africa	na	na	na	Uganda	keep	Cercopithecus ascanius	Cercopithecus_ascanius	OWM	OWM	NHP	OWM _ Cercopithecines	Savannah
RT2017	RT2017_AGTCAA_L002_R1_001_kneaddata	ERX2201553	Cercopithecus_ascanius	Uganda	Uganda	Africa	na	na	na	Uganda	keep	Cercopithecus ascanius	Cercopithecus_ascanius	OWM	OWM	NHP	OWM _ Cercopithecines	Savannah
RT2019	RT2019_AGTTCC_L002_R1_001_kneaddata	ERX2201554	Cercopithecus_ascanius	Uganda	Uganda	Africa	na	na	na	Uganda	keep	Cercopithecus ascanius	Cercopithecus_ascanius	OWM	OWM	NHP	OWM _ Cercopithecines	Savannah
RT2021	RT2021_ATGTCA_L002_R1_001_kneaddata	ERX2201555	Cercopithecus_ascanius	Uganda	Uganda	Africa	na	na	na	Uganda	keep	Cercopithecus ascanius	Cercopithecus_ascanius	OWM	OWM	NHP	OWM _ Cercopithecines	Savannah
RT2048	RT2048_CCGTCC_L002_R1_001_kneaddata	ERX2201556	Cercopithecus_ascanius	Uganda	Uganda	Africa	na	na	na	Uganda	keep	Cercopithecus ascanius	Cercopithecus_ascanius	OWM	OWM	NHP	OWM _ Cercopithecines	Savannah
HCO12	SRR1761726_1_kneaddata	SRR1761726	Homo_sapiens	Peru	no_data	Peru	traditional	remote-farmer	remote-farmer	Peru-Tunapuco	keep	Human: Peru	remote-farmer	Human	Ape	Human	Human _ Non_Industrialized	Savannah
HCO61	SRR1761728_1_kneaddata	SRR1761728	Homo_sapiens	Peru	no_data	Peru	traditional	remote-farmer	remote-farmer	Peru-Tunapuco	keep	Human: Peru	remote-farmer	Human	Ape	Human	Human _ Non_Industrialized	Savannah
HCO64	SRR1761729_1_kneaddata	SRR1761729	Homo_sapiens	Peru	no_data	Peru	traditional	remote-farmer	remote-farmer	Peru-Tunapuco	keep	Human: Peru	remote-farmer	Human	Ape	Human	Human _ Non_Industrialized	Savannah
HCO67	SRR1761730_1_kneaddata	SRR1761730	Homo_sapiens	Peru	no_data	Peru	traditional	remote-farmer	remote-farmer	Peru-Tunapuco	keep	Human: Peru	remote-farmer	Human	Ape	Human	Human _ Non_Industrialized	Savannah
NO01	SRR1761734_1_kneaddata	SRR1761734	Homo_sapiens	USA	no_data	North_America	urban	urban	urban-Obregon	USA	keep	Human: USA	urban	Human	Ape	Human	Human _ Industrialized	Savannah
NO04	SRR1761737_1_kneaddata	SRR1761737	Homo_sapiens	USA	no_data	North_America	urban	urban	urban-Obregon	USA	keep	Human: USA	urban	Human	Ape	Human	Human _ Industrialized	Savannah
NO05	SRR1761738_1_kneaddata	SRR1761738	Homo_sapiens	USA	no_data	North_America	urban	urban	urban-Obregon	USA	keep	Human: USA	urban	Human	Ape	Human	Human _ Industrialized	Savannah
NO06	SRR1761739_1_kneaddata	SRR1761739	Homo_sapiens	USA	no_data	North_America	urban	urban	urban-Obregon	USA	keep	Human: USA	urban	Human	Ape	Human	Human _ Industrialized	Savannah
NO08	SRR1761740_1_kneaddata	SRR1761740	Homo_sapiens	USA	no_data	North_America	urban	urban	urban-Obregon	USA	keep	Human: USA	urban	Human	Ape	Human	Human _ Industrialized	Savannah
SM01	SRR1761756_1_kneaddata	SRR1761756	Homo_sapiens	Peru	no_data	Peru	traditional	hunter-gatherer	hunter-gatherer	Peru-Matses	keep	Human: Peru	hunter-gatherer	Human	Ape	Human	Human _ Non_Industrialized	Savannah
SM02	SRR1761757_1_kneaddata	SRR1761757	Homo_sapiens	Peru	no_data	Peru	traditional	hunter-gatherer	hunter-gatherer	Peru-Matses	keep	Human: Peru	hunter-gatherer	Human	Ape	Human	Human _ Non_Industrialized	Savannah
SM20	SRR1761762_1_kneaddata	SRR1761762	Homo_sapiens	Peru	no_data	Peru	traditional	hunter-gatherer	hunter-gatherer	Peru-Matses	keep	Human: Peru	hunter-gatherer	Human	Ape	Human	Human _ Non_Industrialized	Savannah
SM31	SRR1761769_1_kneaddata	SRR1761769	Homo_sapiens	Peru	no_data	Peru	traditional	hunter-gatherer	hunter-gatherer	Peru-Matses	keep	Human: Peru	hunter-gatherer	Human	Ape	Human	Human _ Non_Industrialized	Savannah
SM32	SRR1761770_1_kneaddata	SRR1761770	Homo_sapiens	Peru	no_data	Peru	traditional	hunter-gatherer	hunter-gatherer	Peru-Matses	keep	Human: Peru	hunter-gatherer	Human	Ape	Human	Human _ Non_Industrialized	Savannah
SM40	SRR1761775_1_kneaddata	SRR1761775	Homo_sapiens	Peru	no_data	Peru	traditional	hunter-gatherer	hunter-gatherer	Peru-Matses	keep	Human: Peru	hunter-gatherer	Human	Ape	Human	Human _ Non_Industrialized	Savannah
TZ_67706	SRR5763447_R1_001_kneaddata	SRR5763447	Homo_sapiens	Tanzania	no_data	Africa	traditional	hunter-gatherer	hunter-gatherer	Hadza	keep	Human: Tanzania	hunter-gatherer	Human	Ape	Human	Human _ Non_Industrialized	Savannah
TZ_21460	SRR5763448_R1_001_kneaddata	SRR5763448	Homo_sapiens	Tanzania	no_data	Africa	traditional	hunter-gatherer	hunter-gatherer	Hadza	keep	Human: Tanzania	hunter-gatherer	Human	Ape	Human	Human _ Non_Industrialized	Savannah
TZ_41014	SRR5763449_R1_001_kneaddata	SRR5763449	Homo_sapiens	Tanzania	no_data	Africa	traditional	hunter-gatherer	hunter-gatherer	Hadza	keep	Human: Tanzania	hunter-gatherer	Human	Ape	Human	Human _ Non_Industrialized	Savannah
TZ_10742	SRR5763450_R1_001_kneaddata	SRR5763450	Homo_sapiens	Tanzania	no_data	Africa	traditional	hunter-gatherer	hunter-gatherer	Hadza	keep	Human: Tanzania	hunter-gatherer	Human	Ape	Human	Human _ Non_Industrialized	Savannah
TZ_90808	SRR5763455_R1_001_kneaddata	SRR5763455	Homo_sapiens	Tanzania	no_data	Africa	traditional	hunter-gatherer	hunter-gatherer	Hadza	keep	Human: Tanzania	hunter-gatherer	Human	Ape	Human	Human _ Non_Industrialized	Savannah
TZ_42864	SRR5763463_R1_001_kneaddata	SRR5763463	Homo_sapiens	Tanzania	no_data	Africa	traditional	hunter-gatherer	hunter-gatherer	Hadza	keep	Human: Tanzania	hunter-gatherer	Human	Ape	Human	Human _ Non_Industrialized	Savannah
TZ_43638	SRR5763471_R1_001_kneaddata	SRR5763471	Homo_sapiens	Tanzania	no_data	Africa	traditional	hunter-gatherer	hunter-gatherer	Hadza	keep	Human: Tanzania	hunter-gatherer	Human	Ape	Human	Human _ Non_Industrialized	Savannah
TZ_86771	SRR5763474_R1_001_kneaddata	SRR5763474	Homo_sapiens	Tanzania	no_data	Africa	traditional	hunter-gatherer	hunter-gatherer	Hadza	keep	Human: Tanzania	hunter-gatherer	Human	Ape	Human	Human _ Non_Industrialized	Savannah
TZ_60579	SRR5763475_R1_001_kneaddata	SRR5763475	Homo_sapiens	Tanzania	no_data	Africa	traditional	hunter-gatherer	hunter-gatherer	Hadza	keep	Human: Tanzania	hunter-gatherer	Human	Ape	Human	Human _ Non_Industrialized	Savannah
TZ_27689	SRR5763484_R1_001_kneaddata	SRR5763484	Homo_sapiens	Tanzania	no_data	Africa	traditional	hunter-gatherer	hunter-gatherer	Hadza	keep	Human: Tanzania	hunter-gatherer	Human	Ape	Human	Human _ Non_Industrialized	Savannah
